# Supplementary material for: PSQAN: a pipeline to prioritize novel and biologically relevant transcripts from long-read RNA sequencing
Source: Bioinform Adv. 2025 Nov 20;5(1):vbaf293. doi: 10.1093/bioadv/vbaf293 (PMC12701792; doi:10.1093/bioadv/vbaf293)
Supplement: vbaf293_Supplementary_Data [file vbaf293_supplementary_data.zip]

Archive with 2 entries (2 files):
- Supplementary Materials.docx
- supplementary_data_v2.xlsx
