# Supplementary material for: PSQAN: a pipeline to prioritize novel and biologically relevant transcripts from long-read RNA sequencing
Source: Bioinform Adv. 2025 Nov 20;5(1):vbaf293. doi: 10.1093/bioadv/vbaf293 (PMC12701792; doi:10.1093/bioadv/vbaf293)
Supplement: vbaf293_Supplementary_Data [file vbaf293_supplementary_data.zip › supplementary_data_v2.xlsx]

## Sheet: Supplementary Table S1
Supplementary Table S1: Randomly selected genes for PSQAN's evaluation.
gene_id
ENSG00000002549.13
ENSG00000003402.21
ENSG00000004897.12
ENSG00000005108.17
ENSG00000005810.19
ENSG00000006194.10
ENSG00000006283.18
ENSG00000006530.18
ENSG00000006747.15
ENSG00000007038.11
ENSG00000008853.18
ENSG00000009413.16
ENSG00000010292.13
ENSG00000010671.17
ENSG00000011009.11
ENSG00000011028.14
ENSG00000013441.17
ENSG00000018189.13
ENSG00000020426.11
ENSG00000025423.11
ENSG00000025796.14
ENSG00000026025.16
ENSG00000028116.18
ENSG00000028310.18
ENSG00000030066.13
ENSG00000031081.11
ENSG00000031691.7
ENSG00000035115.22
ENSG00000035862.12
ENSG00000036054.13
ENSG00000042445.14
ENSG00000046647.14
ENSG00000047621.12
ENSG00000048028.11
ENSG00000048649.14
ENSG00000048707.15
ENSG00000049167.16
ENSG00000055609.21
ENSG00000061938.21
ENSG00000066056.14
ENSG00000066135.13
ENSG00000066735.15
ENSG00000066777.9
ENSG00000067057.18
ENSG00000067533.6
ENSG00000068305.18
ENSG00000068976.14
ENSG00000070061.16
ENSG00000070756.17
ENSG00000071794.16
ENSG00000071889.17
ENSG00000072110.16
ENSG00000072195.15
ENSG00000073150.14
ENSG00000073712.15
ENSG00000074935.14
ENSG00000075142.14
ENSG00000075223.14
ENSG00000075415.15
ENSG00000075702.19
ENSG00000076513.17
ENSG00000077044.11
ENSG00000077063.11
ENSG00000077080.10
ENSG00000077279.20
ENSG00000077454.17
ENSG00000077782.22
ENSG00000078053.17
ENSG00000078142.14
ENSG00000080371.6
ENSG00000080709.16
ENSG00000080854.16
ENSG00000082684.16
ENSG00000083099.11
ENSG00000083454.22
ENSG00000083807.10
ENSG00000084733.11
ENSG00000085377.15
ENSG00000085382.12
ENSG00000085999.13
ENSG00000086991.13
ENSG00000087085.16
ENSG00000087884.15
ENSG00000089195.15
ENSG00000089280.19
ENSG00000089916.18
ENSG00000090863.12
ENSG00000091640.8
ENSG00000091656.19
ENSG00000092439.16
ENSG00000092978.11
ENSG00000095564.15
ENSG00000099810.21
ENSG00000099977.15
ENSG00000100227.19
ENSG00000100290.3
ENSG00000100442.11
ENSG00000100478.16
ENSG00000100519.12
ENSG00000100568.11
ENSG00000100578.18
ENSG00000100614.18
ENSG00000100749.9
ENSG00000100889.12
ENSG00000100941.9
ENSG00000101000.6
ENSG00000101115.13
ENSG00000101384.12
ENSG00000101400.6
ENSG00000101444.13
ENSG00000101470.10
ENSG00000101846.9
ENSG00000101868.13
ENSG00000101928.13
ENSG00000102054.18
ENSG00000102100.16
ENSG00000102125.16
ENSG00000102230.14
ENSG00000102543.14
ENSG00000102595.21
ENSG00000103089.9
ENSG00000103150.7
ENSG00000103196.12
ENSG00000103260.9
ENSG00000103404.15
ENSG00000103544.16
ENSG00000103876.14
ENSG00000104112.9
ENSG00000104312.8
ENSG00000104381.14
ENSG00000104427.12
ENSG00000104497.15
ENSG00000104738.18
ENSG00000104823.9
ENSG00000104973.19
ENSG00000105122.13
ENSG00000105329.11
ENSG00000105357.20
ENSG00000105397.14
ENSG00000105516.11
ENSG00000105520.11
ENSG00000105650.22
ENSG00000105784.16
ENSG00000105821.15
ENSG00000105948.13
ENSG00000105983.23
ENSG00000106009.16
ENSG00000106086.20
ENSG00000106144.20
ENSG00000106211.10
ENSG00000106628.12
ENSG00000107104.21
ENSG00000107105.15
ENSG00000107719.9
ENSG00000108387.16
ENSG00000108559.12
ENSG00000108604.17
ENSG00000108639.8
ENSG00000108691.9
ENSG00000108854.16
ENSG00000108960.9
ENSG00000109079.10
ENSG00000109171.15
ENSG00000109458.9
ENSG00000109472.14
ENSG00000109911.19
ENSG00000109919.10
ENSG00000110047.18
ENSG00000110108.10
ENSG00000110446.12
ENSG00000110514.19
ENSG00000110721.12
ENSG00000110756.18
ENSG00000110841.14
ENSG00000110906.13
ENSG00000111206.13
ENSG00000111215.12
ENSG00000111490.15
ENSG00000111786.9
ENSG00000111880.16
ENSG00000112118.20
ENSG00000112320.12
ENSG00000112559.15
ENSG00000112592.15
ENSG00000112697.17
ENSG00000112902.12
ENSG00000113108.20
ENSG00000113269.14
ENSG00000113273.17
ENSG00000113649.13
ENSG00000114098.18
ENSG00000114166.8
ENSG00000114251.15
ENSG00000114544.17
ENSG00000114850.7
ENSG00000114956.20
ENSG00000115008.6
ENSG00000115138.11
ENSG00000115239.24
ENSG00000115274.15
ENSG00000115275.15
ENSG00000115282.21
ENSG00000115290.10
ENSG00000115318.12
ENSG00000115446.12
ENSG00000115457.10
ENSG00000115561.16
ENSG00000115687.14
ENSG00000115884.11
ENSG00000115944.15
ENSG00000115963.14
ENSG00000116127.20
ENSG00000116128.12
ENSG00000116521.11
ENSG00000116668.13
ENSG00000116711.10
ENSG00000116717.13
ENSG00000116874.12
ENSG00000116885.18
ENSG00000117500.13
ENSG00000117595.12
ENSG00000117632.23
ENSG00000118046.17
ENSG00000118058.24
ENSG00000118160.14
ENSG00000118217.7
ENSG00000118515.12
ENSG00000118900.15
ENSG00000118960.13
ENSG00000119231.11
ENSG00000119401.11
ENSG00000119431.10
ENSG00000119514.7
ENSG00000119673.16
ENSG00000119684.16
ENSG00000119686.10
ENSG00000119812.20
ENSG00000119878.6
ENSG00000119888.11
ENSG00000119915.5
ENSG00000119979.18
ENSG00000120162.10
ENSG00000120322.4
ENSG00000120333.4
ENSG00000120664.11
ENSG00000120688.9
ENSG00000120696.9
ENSG00000120820.13
ENSG00000120833.14
ENSG00000121064.13
ENSG00000121380.12
ENSG00000121741.17
ENSG00000121774.18
ENSG00000121988.18
ENSG00000122068.13
ENSG00000122203.15
ENSG00000122390.19
ENSG00000122687.19
ENSG00000122861.16
ENSG00000122958.15
ENSG00000123094.16
ENSG00000123213.23
ENSG00000123595.8
ENSG00000124006.15
ENSG00000124159.17
ENSG00000124208.16
ENSG00000124333.16
ENSG00000124356.17
ENSG00000124541.7
ENSG00000124574.15
ENSG00000124875.10
ENSG00000125124.14
ENSG00000125170.11
ENSG00000125611.16
ENSG00000125691.14
ENSG00000125818.18
ENSG00000125952.20
ENSG00000126215.14
ENSG00000126226.22
ENSG00000126773.13
ENSG00000126790.12
ENSG00000126814.7
ENSG00000126947.13
ENSG00000127080.10
ENSG00000127220.6
ENSG00000127415.13
ENSG00000127540.12
ENSG00000128016.7
ENSG00000128408.9
ENSG00000128607.14
ENSG00000128872.10
ENSG00000129055.13
ENSG00000129235.11
ENSG00000129347.21
ENSG00000129451.12
ENSG00000129535.13
ENSG00000129667.13
ENSG00000129946.11
ENSG00000129968.17
ENSG00000130024.15
ENSG00000130037.5
ENSG00000130150.12
ENSG00000130182.8
ENSG00000130283.9
ENSG00000130427.3
ENSG00000130545.16
ENSG00000130700.7
ENSG00000130724.10
ENSG00000130764.10
ENSG00000130935.10
ENSG00000131037.15
ENSG00000131061.14
ENSG00000131094.4
ENSG00000131095.14
ENSG00000131558.15
ENSG00000131730.16
ENSG00000131981.16
ENSG00000132010.16
ENSG00000132122.12
ENSG00000132383.12
ENSG00000132386.11
ENSG00000132434.10
ENSG00000132535.22
ENSG00000132718.9
ENSG00000132849.22
ENSG00000133477.17
ENSG00000133884.10
ENSG00000134014.17
ENSG00000134077.16
ENSG00000134245.18
ENSG00000134253.10
ENSG00000134291.12
ENSG00000134324.12
ENSG00000134602.16
ENSG00000135250.17
ENSG00000135341.18
ENSG00000135372.10
ENSG00000135447.17
ENSG00000135452.10
ENSG00000135617.4
ENSG00000135624.17
ENSG00000135677.11
ENSG00000135698.10
ENSG00000135723.14
ENSG00000135750.15
ENSG00000135776.5
ENSG00000135900.4
ENSG00000135932.12
ENSG00000136158.12
ENSG00000136247.15
ENSG00000136636.13
ENSG00000136738.15
ENSG00000136842.14
ENSG00000136854.24
ENSG00000136878.14
ENSG00000137135.18
ENSG00000137462.9
ENSG00000137486.17
ENSG00000137522.18
ENSG00000137642.13
ENSG00000137801.11
ENSG00000137815.15
ENSG00000137843.12
ENSG00000138030.13
ENSG00000138078.16
ENSG00000138162.19
ENSG00000138190.17
ENSG00000138386.17
ENSG00000138459.9
ENSG00000138614.16
ENSG00000138621.12
ENSG00000138698.15
ENSG00000138769.11
ENSG00000138771.16
ENSG00000139132.16
ENSG00000139211.7
ENSG00000139436.22
ENSG00000139505.12
ENSG00000139531.13
ENSG00000139546.11
ENSG00000139800.9
ENSG00000139915.21
ENSG00000140104.14
ENSG00000140391.15
ENSG00000140395.9
ENSG00000140450.9
ENSG00000140650.13
ENSG00000140941.14
ENSG00000140987.21
ENSG00000141084.12
ENSG00000141096.6
ENSG00000141404.17
ENSG00000141577.14
ENSG00000141644.18
ENSG00000141854.10
ENSG00000141959.17
ENSG00000142065.14
ENSG00000142279.13
ENSG00000142327.13
ENSG00000142449.13
ENSG00000142676.14
ENSG00000142871.18
ENSG00000143256.5
ENSG00000143303.12
ENSG00000143333.7
ENSG00000143363.17
ENSG00000143569.19
ENSG00000143612.21
ENSG00000143624.14
ENSG00000143727.16
ENSG00000143761.16
ENSG00000144026.12
ENSG00000144320.14
ENSG00000144395.18
ENSG00000144591.20
ENSG00000144815.17
ENSG00000145241.11
ENSG00000145349.18
ENSG00000145476.16
ENSG00000145569.6
ENSG00000145741.17
ENSG00000145934.16
ENSG00000146267.12
ENSG00000146410.12
ENSG00000146648.20
ENSG00000146676.10
ENSG00000146757.14
ENSG00000147224.13
ENSG00000147894.17
ENSG00000148175.13
ENSG00000148290.10
ENSG00000148356.15
ENSG00000148429.15
ENSG00000148484.18
ENSG00000148824.19
ENSG00000148834.13
ENSG00000149016.16
ENSG00000149054.16
ENSG00000149084.13
ENSG00000149308.17
ENSG00000149474.15
ENSG00000149483.13
ENSG00000149531.15
ENSG00000149541.10
ENSG00000149548.15
ENSG00000149679.12
ENSG00000150457.9
ENSG00000150764.14
ENSG00000151023.17
ENSG00000151090.20
ENSG00000151287.17
ENSG00000151532.14
ENSG00000151746.15
ENSG00000151778.11
ENSG00000151962.8
ENSG00000152133.16
ENSG00000152256.14
ENSG00000152284.5
ENSG00000152642.11
ENSG00000152926.16
ENSG00000153207.16
ENSG00000153363.14
ENSG00000153989.8
ENSG00000154001.14
ENSG00000154027.19
ENSG00000154310.17
ENSG00000154553.16
ENSG00000154743.19
ENSG00000154845.16
ENSG00000155008.16
ENSG00000155256.18
ENSG00000155363.19
ENSG00000155926.14
ENSG00000155980.13
ENSG00000156966.7
ENSG00000157259.8
ENSG00000157657.15
ENSG00000157911.11
ENSG00000158473.8
ENSG00000158552.13
ENSG00000158604.15
ENSG00000158615.10
ENSG00000158748.4
ENSG00000158828.8
ENSG00000158941.17
ENSG00000159023.22
ENSG00000159140.21
ENSG00000159348.13
ENSG00000159399.10
ENSG00000159588.15
ENSG00000159685.11
ENSG00000160229.13
ENSG00000160588.10
ENSG00000160606.11
ENSG00000160741.17
ENSG00000160752.15
ENSG00000160785.14
ENSG00000160888.7
ENSG00000160993.4
ENSG00000161204.12
ENSG00000161800.13
ENSG00000161860.8
ENSG00000161940.11
ENSG00000161996.19
ENSG00000162009.9
ENSG00000162144.10
ENSG00000162384.14
ENSG00000162688.17
ENSG00000162745.11
ENSG00000162817.7
ENSG00000162869.16
ENSG00000162923.17
ENSG00000162944.11
ENSG00000163053.11
ENSG00000163071.11
ENSG00000163104.18
ENSG00000163125.16
ENSG00000163141.20
ENSG00000163322.14
ENSG00000163344.6
ENSG00000163428.4
ENSG00000163462.19
ENSG00000163479.14
ENSG00000163513.19
ENSG00000163597.16
ENSG00000163638.13
ENSG00000163644.15
ENSG00000163666.10
ENSG00000163807.6
ENSG00000163945.19
ENSG00000164002.12
ENSG00000164010.15
ENSG00000164024.12
ENSG00000164039.15
ENSG00000164096.13
ENSG00000164099.3
ENSG00000164117.14
ENSG00000164118.13
ENSG00000164253.14
ENSG00000164265.9
ENSG00000164338.10
ENSG00000164405.11
ENSG00000164430.17
ENSG00000164591.14
ENSG00000164684.13
ENSG00000164715.6
ENSG00000164949.8
ENSG00000164975.16
ENSG00000164978.18
ENSG00000165006.14
ENSG00000165195.16
ENSG00000165288.11
ENSG00000165323.16
ENSG00000165389.7
ENSG00000165502.7
ENSG00000165629.20
ENSG00000165684.6
ENSG00000166004.15
ENSG00000166068.13
ENSG00000166169.17
ENSG00000166411.14
ENSG00000166451.14
ENSG00000166507.19
ENSG00000166886.13
ENSG00000166908.18
ENSG00000167711.14
ENSG00000167747.16
ENSG00000167772.12
ENSG00000167792.13
ENSG00000167840.13
ENSG00000167863.12
ENSG00000167912.7
ENSG00000167920.11
ENSG00000168077.14
ENSG00000168228.16
ENSG00000168243.11
ENSG00000168268.11
ENSG00000168350.8
ENSG00000168447.11
ENSG00000168528.12
ENSG00000168575.10
ENSG00000168653.11
ENSG00000168734.14
ENSG00000168826.16
ENSG00000168875.3
ENSG00000168883.20
ENSG00000168904.15
ENSG00000168916.16
ENSG00000169018.6
ENSG00000169062.15
ENSG00000169220.18
ENSG00000169302.16
ENSG00000169519.21
ENSG00000169567.13
ENSG00000169598.17
ENSG00000169612.4
ENSG00000169629.12
ENSG00000169871.13
ENSG00000169918.10
ENSG00000170190.16
ENSG00000170296.10
ENSG00000170345.10
ENSG00000170373.9
ENSG00000170430.10
ENSG00000170502.13
ENSG00000170537.13
ENSG00000170881.5
ENSG00000170954.12
ENSG00000171045.16
ENSG00000171208.10
ENSG00000171316.12
ENSG00000171428.15
ENSG00000171502.15
ENSG00000171681.13
ENSG00000171723.16
ENSG00000171863.15
ENSG00000171873.8
ENSG00000171940.14
ENSG00000172250.17
ENSG00000172315.6
ENSG00000172331.12
ENSG00000172534.14
ENSG00000172554.12
ENSG00000172687.14
ENSG00000172794.20
ENSG00000173093.13
ENSG00000173153.17
ENSG00000173273.16
ENSG00000173530.6
ENSG00000173681.17
ENSG00000173848.19
ENSG00000173992.9
ENSG00000174151.15
ENSG00000174173.7
ENSG00000174306.22
ENSG00000174529.7
ENSG00000174684.7
ENSG00000174749.6
ENSG00000175087.10
ENSG00000175182.15
ENSG00000175322.12
ENSG00000175701.11
ENSG00000175766.13
ENSG00000175895.4
ENSG00000176101.12
ENSG00000176148.16
ENSG00000176208.9
ENSG00000176273.15
ENSG00000176597.12
ENSG00000176623.12
ENSG00000176731.12
ENSG00000177030.19
ENSG00000177045.11
ENSG00000177200.18
ENSG00000177551.5
ENSG00000177556.12
ENSG00000177595.19
ENSG00000177602.5
ENSG00000177613.9
ENSG00000177614.11
ENSG00000177628.16
ENSG00000177692.12
ENSG00000177807.10
ENSG00000178096.9
ENSG00000178307.10
ENSG00000178338.11
ENSG00000178531.6
ENSG00000178852.16
ENSG00000178913.9
ENSG00000178966.17
ENSG00000178982.10
ENSG00000179115.11
ENSG00000179152.20
ENSG00000179195.16
ENSG00000179588.9
ENSG00000179886.6
ENSG00000180098.9
ENSG00000180616.9
ENSG00000180767.11
ENSG00000180815.15
ENSG00000180921.7
ENSG00000181031.16
ENSG00000181135.16
ENSG00000181191.12
ENSG00000181195.11
ENSG00000181222.19
ENSG00000181523.13
ENSG00000181690.8
ENSG00000182240.16
ENSG00000182473.22
ENSG00000182551.14
ENSG00000182718.18
ENSG00000182827.9
ENSG00000183153.7
ENSG00000183250.13
ENSG00000183474.16
ENSG00000183508.5
ENSG00000183621.15
ENSG00000183666.18
ENSG00000183684.8
ENSG00000183723.13
ENSG00000183785.16
ENSG00000184381.20
ENSG00000184445.12
ENSG00000184507.16
ENSG00000184669.10
ENSG00000184786.6
ENSG00000185008.17
ENSG00000185043.12
ENSG00000185155.12
ENSG00000185252.19
ENSG00000185340.15
ENSG00000185437.15
ENSG00000185522.9
ENSG00000185664.15
ENSG00000185697.17
ENSG00000185787.15
ENSG00000185924.7
ENSG00000185946.16
ENSG00000186111.11
ENSG00000186205.13
ENSG00000186517.14
ENSG00000186767.7
ENSG00000186998.16
ENSG00000187186.15
ENSG00000187595.17
ENSG00000187650.4
ENSG00000187741.15
ENSG00000187801.15
ENSG00000187837.4
ENSG00000187953.10
ENSG00000188070.9
ENSG00000188191.15
ENSG00000188529.15
ENSG00000188760.11
ENSG00000188770.10
ENSG00000188803.15
ENSG00000188986.9
ENSG00000189014.7
ENSG00000196126.11
ENSG00000196152.10
ENSG00000196169.15
ENSG00000196172.9
ENSG00000196358.12
ENSG00000196504.19
ENSG00000196544.8
ENSG00000196549.13
ENSG00000196586.17
ENSG00000196743.9
ENSG00000196747.5
ENSG00000196748.10
ENSG00000196912.13
ENSG00000196924.19
ENSG00000197020.12
ENSG00000197122.13
ENSG00000197168.14
ENSG00000197343.11
ENSG00000197345.13
ENSG00000197442.10
ENSG00000197496.6
ENSG00000197594.14
ENSG00000197705.10
ENSG00000197894.12
ENSG00000198055.11
ENSG00000198056.15
ENSG00000198130.16
ENSG00000198176.13
ENSG00000198198.17
ENSG00000198208.12
ENSG00000198420.10
ENSG00000198478.8
ENSG00000198482.14
ENSG00000198556.14
ENSG00000198727.2
ENSG00000198755.11
ENSG00000198795.11
ENSG00000198804.2
ENSG00000198805.12
ENSG00000198818.10
ENSG00000198853.12
ENSG00000198862.14
ENSG00000198863.8
ENSG00000198898.15
ENSG00000198925.12
ENSG00000198945.8
ENSG00000203279.5
ENSG00000203644.3
ENSG00000203965.13
ENSG00000204120.16
ENSG00000204310.13
ENSG00000204469.13
ENSG00000204580.14
ENSG00000204713.11
ENSG00000204764.14
ENSG00000204778.4
ENSG00000204815.10
ENSG00000204842.18
ENSG00000205269.6
ENSG00000205309.14
ENSG00000205363.7
ENSG00000205978.6
ENSG00000211445.13
ENSG00000213676.13
ENSG00000213699.9
ENSG00000214050.8
ENSG00000214331.8
ENSG00000214413.9
ENSG00000214553.11
ENSG00000215154.6
ENSG00000215717.7
ENSG00000215769.8
ENSG00000216775.4
ENSG00000217275.2
ENSG00000220205.9
ENSG00000221914.11
ENSG00000223508.5
ENSG00000223509.8
ENSG00000223573.7
ENSG00000223802.9
ENSG00000224043.8
ENSG00000225880.5
ENSG00000226174.7
ENSG00000226508.1
ENSG00000226752.10
ENSG00000226792.8
ENSG00000227051.7
ENSG00000227258.7
ENSG00000228315.12
ENSG00000228496.2
ENSG00000228506.3
ENSG00000229018.5
ENSG00000229970.3
ENSG00000230316.8
ENSG00000230623.7
ENSG00000230695.2
ENSG00000231107.2
ENSG00000231963.1
ENSG00000232022.8
ENSG00000232098.3
ENSG00000233309.1
ENSG00000233593.11
ENSG00000233871.2
ENSG00000233927.5
ENSG00000233930.4
ENSG00000234284.7
ENSG00000234771.3
ENSG00000234936.1
ENSG00000234965.3
ENSG00000235052.1
ENSG00000235453.12
ENSG00000235501.7
ENSG00000235531.11
ENSG00000235655.3
ENSG00000236088.11
ENSG00000236753.7
ENSG00000236810.7
ENSG00000237489.5
ENSG00000237923.1
ENSG00000237976.2
ENSG00000239264.9
ENSG00000239521.10
ENSG00000239569.4
ENSG00000239857.7
ENSG00000240682.10
ENSG00000240694.9
ENSG00000241127.8
ENSG00000241360.2
ENSG00000241685.10
ENSG00000241878.12
ENSG00000242474.3
ENSG00000242485.6
ENSG00000242590.1
ENSG00000242715.8
ENSG00000243449.8
ENSG00000243646.10
ENSG00000245025.3
ENSG00000245614.5
ENSG00000245694.11
ENSG00000245768.7
ENSG00000245849.8
ENSG00000246082.3
ENSG00000246695.9
ENSG00000247095.4
ENSG00000247121.7
ENSG00000248131.6
ENSG00000248485.2
ENSG00000248540.3
ENSG00000249348.2
ENSG00000249931.5
ENSG00000250682.6
ENSG00000251138.7
ENSG00000251364.8
ENSG00000254377.7
ENSG00000254413.8
ENSG00000254685.8
ENSG00000255020.1
ENSG00000255408.4
ENSG00000255458.8
ENSG00000255474.1
ENSG00000255690.3
ENSG00000256646.8
ENSG00000257252.6
ENSG00000257327.1
ENSG00000257595.3
ENSG00000258053.1
ENSG00000258592.1
ENSG00000259203.3
ENSG00000259448.3
ENSG00000259456.4
ENSG00000259556.2
ENSG00000259959.1
ENSG00000260030.1
ENSG00000260136.6
ENSG00000260566.2
ENSG00000260630.8
ENSG00000260806.1
ENSG00000260941.1
ENSG00000261008.8
ENSG00000261115.7
ENSG00000261485.1
ENSG00000261490.1
ENSG00000262198.2
ENSG00000262633.2
ENSG00000262874.2
ENSG00000263072.9
ENSG00000264324.1
ENSG00000264364.3
ENSG00000264522.6
ENSG00000265185.6
ENSG00000265451.1
ENSG00000266338.7
ENSG00000266916.8
ENSG00000267055.1
ENSG00000267152.1
ENSG00000267191.3
ENSG00000267296.2
ENSG00000267413.1
ENSG00000267519.6
ENSG00000267778.1
ENSG00000268049.1
ENSG00000268573.1
ENSG00000269054.3
ENSG00000269242.1
ENSG00000269846.1
ENSG00000270170.2
ENSG00000270354.1
ENSG00000270757.1
ENSG00000270885.2
ENSG00000271853.5
ENSG00000272853.1
ENSG00000273045.7
ENSG00000273080.1
ENSG00000274211.6
ENSG00000274248.1
ENSG00000274528.1
ENSG00000274588.2
ENSG00000274602.5
ENSG00000274712.2
ENSG00000275004.4
ENSG00000275294.4
ENSG00000275576.1
ENSG00000275713.3
ENSG00000276077.4
ENSG00000276291.6
ENSG00000277258.5
ENSG00000277324.1
ENSG00000277715.1
ENSG00000278903.4
ENSG00000279799.1
ENSG00000279809.1
ENSG00000280560.3
ENSG00000281406.2
ENSG00000282221.1
ENSG00000282381.2
ENSG00000283403.1
ENSG00000283597.3
ENSG00000284707.2
ENSG00000284773.1
ENSG00000285043.3
ENSG00000285725.1
ENSG00000286001.1
ENSG00000286061.1
ENSG00000286388.1
ENSG00000287133.1
ENSG00000287539.1
ENSG00000287804.2
ENSG00000288108.1
ENSG00000288271.1
ENSG00000288675.1
ENSG00000288684.1
ENSG00000288695.1
ENSG00000288749.1
ENSG00000288753.1
ENSG00000288908.1
ENSG00000288931.1
ENSG00000289001.1
ENSG00000289113.1
ENSG00000289291.1
ENSG00000289308.1
ENSG00000289515.1

## Sheet: Supplementary Table S2
Supplementary Table S2: Overlap between transcripts in the ‘coding known’ group (defined as those with complete match or alternate 3’/5’ ends) and APPRIS annotation, across the top 15 transcripts ranked by PSQAN.
isoform_rank	isoform	structural_category	coding	predicted_NMD	associated_gene	associated_transcript	tmp	Isoform_class	NFLR	Gene.name..HGNC.	APPRIS.score	APPRIS.Annotation
1	PB.16661.4	full-splice_match	coding	FALSE	ENSG00000002549.13	ENST00000606142	5	Coding known (complete match)	91.7785	LAP3	18	MINOR
1	PB.13159.1	full-splice_match	coding	FALSE	ENSG00000003402.21	ENST00000341222	10	Coding known (complete match)	57.5758	CFLAR	3.698	MINOR
1	PB.9481.32	full-splice_match	coding	FALSE	ENSG00000004897.12	ENST00000527547	5	Coding known (alternate 3/5 end)	24.7012	CDC27	12	ALTERNATIVE:1
1	PB.7859.1	full-splice_match	coding	FALSE	ENSG00000006194.10	ENST00000219069	6	Coding known (alternate 3/5 end)	34.8416	ZNF263	17	PRINCIPAL:4
1	PB.21117.3	full-splice_match	coding	FALSE	ENSG00000006530.18	ENST00000649286	2	Coding known (alternate 3/5 end)	54.0698	AGK	21	PRINCIPAL:1
1	PB.20119.1	full-splice_match	coding	FALSE	ENSG00000006747.15	ENST00000297029	10	Coding known (alternate 3/5 end)	100	SCIN	21	PRINCIPAL:1
1	PB.21404.2	full-splice_match	coding	FALSE	ENSG00000008853.18	ENST00000251822	7	Coding known (complete match)	52.0548	RHOBTB2	14	PRINCIPAL:2
1	PB.4571.5	full-splice_match	coding	FALSE	ENSG00000010292.13	ENST00000315579	10	Coding known (alternate 3/5 end)	66.443	NCAPD2	14	PRINCIPAL:1
1	PB.23774.1	full-splice_match	coding	FALSE	ENSG00000010671.17	ENST00000621635	4	Coding known (complete match)	100	BTK	14	MINOR
1	PB.375.19	full-splice_match	coding	FALSE	ENSG00000011009.11	ENST00000374514	8	Coding known (complete match)	89.9295	LYPLA2	22	PRINCIPAL:1
1	PB.9672.2	full-splice_match	coding	FALSE	ENSG00000011028.14	ENST00000303375	10	Coding known (complete match)	41.5385	MRC2	20	PRINCIPAL:1
1	PB.13152.4	full-splice_match	coding	FALSE	ENSG00000013441.17	ENST00000432425	5	Coding known (complete match)	43.2432	CLK1	-2	MINOR
1	PB.6506.5	full-splice_match	coding	FALSE	ENSG00000020426.11	ENST00000261245	9	Coding known (alternate 3/5 end)	82.5301	MNAT1	22	PRINCIPAL:1
1	PB.19589.7	full-splice_match	coding	FALSE	ENSG00000025796.14	ENST00000369002	9	Coding known (alternate 3/5 end)	65.3846	SEC63	15	PRINCIPAL:1
1	PB.2466.1	full-splice_match	coding	FALSE	ENSG00000026025.16	ENST00000224237	9	Coding known (complete match)	90.5263	VIM	15	PRINCIPAL:1
1	PB.12244.10	full-splice_match	coding	FALSE	ENSG00000028116.18	ENST00000340157	9	Coding known (alternate 3/5 end)	33.8776	VRK2	20	PRINCIPAL:1
1	PB.17521.15	full-splice_match	coding	FALSE	ENSG00000028310.18	ENST00000467963	6	Coding known (complete match)	75.4717	BRD9	13.5	PRINCIPAL:1
1	PB.3693.44	full-splice_match	coding	FALSE	ENSG00000030066.13	ENST00000378460	6	Coding known (alternate 3/5 end)	45.0498	NUP160	13.758	PRINCIPAL:1
1	PB.15851.1	full-splice_match	coding	FALSE	ENSG00000031081.11	ENST00000264245	9	Coding known (alternate 3/5 end)	48.8889	ARHGAP31	13	PRINCIPAL:1
1	PB.19351.4	full-splice_match	coding	FALSE	ENSG00000031691.7	ENST00000335783	4	Coding known (complete match)	67.5676	CENPQ	9	PRINCIPAL:1
1	PB.9901.1	full-splice_match	coding	FALSE	ENSG00000035862.12	ENST00000262768	11	Coding known (alternate 3/5 end)	67.7966	TIMP2	16	PRINCIPAL:1
1	PB.15753.1	full-splice_match	coding	FALSE	ENSG00000036054.13	ENST00000344949	9	Coding known (alternate 3/5 end)	78.9634	TBC1D23	10.916	ALTERNATIVE:1
1	PB.12469.3	full-splice_match	coding	FALSE	ENSG00000042445.14	ENST00000295802	9	Coding known (alternate 3/5 end)	85.7143	RETSAT	19	PRINCIPAL:1
1	PB.23306.6	full-splice_match	coding	FALSE	ENSG00000046647.14	ENST00000398355	7	Coding known (alternate 3/5 end)	40.2778	GEMIN8	14	PRINCIPAL:1
1	PB.4552.5	full-splice_match	coding	FALSE	ENSG00000047621.12	ENST00000261250	8	Coding known (alternate 3/5 end)	51.4019	FERRY3	10	PRINCIPAL:1
1	PB.4116.8	full-splice_match	coding	FALSE	ENSG00000048649.14	ENST00000308488	11	Coding known (alternate 3/5 end)	31.0638	RSF1	18	PRINCIPAL:1
1	PB.17780.3	full-splice_match	coding	FALSE	ENSG00000049167.16	ENST00000676185	1	Coding known (alternate 3/5 end)	50	ERCC8	15.52	PRINCIPAL:1
1	PB.708.3	full-splice_match	coding	FALSE	ENSG00000066056.14	ENST00000372476	8	Coding known (complete match)	77.7778	TIE1	20	PRINCIPAL:1
1	PB.718.1	full-splice_match	coding	FALSE	ENSG00000066135.13	ENST00000372396	4	Coding known (alternate 3/5 end)	42.3006	KDM4A	21	PRINCIPAL:1
1	PB.6922.2	full-splice_match	coding	FALSE	ENSG00000066735.15	ENST00000423312	7	Coding known (alternate 3/5 end)	33.0357	KIF26A	12	ALTERNATIVE:2
1	PB.21677.4	full-splice_match	coding	FALSE	ENSG00000066777.9	ENST00000262215	8	Coding known (alternate 3/5 end)	32.9787	ARFGEF1	16	PRINCIPAL:1
1	PB.2372.5	full-splice_match	coding	FALSE	ENSG00000067057.18	ENST00000381125	9	Coding known (complete match)	83.802	PFKP	14.67	PRINCIPAL:1
1	PB.2073.3	full-splice_match	coding	FALSE	ENSG00000067533.6	ENST00000366932	4	Coding known (alternate 3/5 end)	46.3415	RRP15	14	PRINCIPAL:1
1	PB.7687.2	full-splice_match	coding	FALSE	ENSG00000068305.18	ENST00000557785	5	Coding known (alternate 3/5 end)	29.7071	MEF2A	10.589	MINOR
1	PB.3838.2	full-splice_match	coding	FALSE	ENSG00000068976.14	ENST00000164139	4	Coding known (complete match)	85.7143	PYGM	22	PRINCIPAL:1
1	PB.22777.16	full-splice_match	coding	FALSE	ENSG00000070061.16	ENST00000374647	10	Coding known (alternate 3/5 end)	45.3552	ELP1	14.358	PRINCIPAL:1
1	PB.21864.5	full-splice_match	coding	FALSE	ENSG00000070756.17	ENST00000318607	10	Coding known (alternate 3/5 end)	85.4933	PABPC1	16	PRINCIPAL:1
1	PB.16116.2	full-splice_match	coding	FALSE	ENSG00000071794.16	ENST00000310053	10	Coding known (alternate 3/5 end)	56.7398	HLTF	17	PRINCIPAL:4
1	PB.24109.1	full-splice_match	coding	FALSE	ENSG00000071889.17	ENST00000447601	7	Coding known (complete match)	36.7347	FAM3A	15.4	PRINCIPAL:1
1	PB.6592.34	full-splice_match	coding	FALSE	ENSG00000072110.16	ENST00000193403	10	Coding known (alternate 3/5 end)	51.3163	ACTN1	15.57	MINOR
1	PB.6436.5	full-splice_match	coding	FALSE	ENSG00000073712.15	ENST00000343279	8	Coding known (alternate 3/5 end)	71.3864	FERMT2	10	ALTERNATIVE:1
1	PB.19635.10	full-splice_match	coding	FALSE	ENSG00000074935.14	ENST00000368662	10	Coding known (alternate 3/5 end)	39.2523	TUBE1	22	PRINCIPAL:1
1	PB.20630.11	full-splice_match	coding	FALSE	ENSG00000075142.14	ENST00000265729	7	Coding known (alternate 3/5 end)	74.8487	SRI	22	PRINCIPAL:1
1	PB.20607.1	full-splice_match	coding	FALSE	ENSG00000075223.14	ENST00000265361	8	Coding known (complete match)	84.6154	SEMA3C	18	PRINCIPAL:1
1	PB.5304.1	full-splice_match	coding	FALSE	ENSG00000075415.15	ENST00000552981	6	Coding known (alternate 3/5 end)	86.5341	SLC25A3	12	PRINCIPAL:3
1	PB.11165.21	full-splice_match	coding	FALSE	ENSG00000075702.19	ENST00000401500	7	Coding known (complete match)	50.5774	WDR62	9	PRINCIPAL:2
1	PB.5401.6	full-splice_match	coding	FALSE	ENSG00000076513.17	ENST00000261739	9	Coding known (alternate 3/5 end)	76.5217	ANKRD13A	15	PRINCIPAL:1
1	PB.13419.9	full-splice_match	coding	FALSE	ENSG00000077044.11	ENST00000264057	7	Coding known (complete match)	46.9231	DGKD	17.868	MINOR
1	PB.20918.2	full-splice_match	coding	FALSE	ENSG00000077063.11	ENST00000160373	8	Coding known (alternate 3/5 end)	42.5926	CTTNBP2	11.998	PRINCIPAL:1
1	PB.20758.10	full-splice_match	coding	FALSE	ENSG00000077454.17	ENST00000310300	11	Coding known (alternate 3/5 end)	65.7993	LRCH4	8	PRINCIPAL:2
1	PB.21531.63	full-splice_match	coding	FALSE	ENSG00000077782.22	ENST00000397091	9	Coding known (alternate 3/5 end)	45.4745	FGFR1	17	PRINCIPAL:4
1	PB.20298.4	full-splice_match	coding	FALSE	ENSG00000078053.17	ENST00000325590	9	Coding known (complete match)	60.7143	AMPH	9	ALTERNATIVE:2
1	PB.10237.2	full-splice_match	coding	FALSE	ENSG00000078142.14	ENST00000262039	9	Coding known (alternate 3/5 end)	83.4286	PIK3C3	16	PRINCIPAL:1
1	PB.5167.13	full-splice_match	coding	FALSE	ENSG00000080371.6	ENST00000261263	5	Coding known (alternate 3/5 end)	29.7688	RAB21	20	PRINCIPAL:1
1	PB.18115.3	full-splice_match	coding	FALSE	ENSG00000080709.16	ENST00000673685	1	Coding known (complete match)	95.082	KCNN2	8	PRINCIPAL:2
1	PB.15896.9	full-splice_match	coding	FALSE	ENSG00000082684.16	ENST00000357599	8	Coding known (alternate 3/5 end)	27.3973	SEMA5B	16.422	MINOR
1	PB.8786.1	full-splice_match	coding	FALSE	ENSG00000083454.22	ENST00000225328	10	Coding known (alternate 3/5 end)	67.3077	P2RX5	11.898	MINOR
1	PB.11821.2	full-splice_match	coding	FALSE	ENSG00000083807.10	ENST00000594786	1	Coding known (complete match)	92.7536	SLC27A5	0	MINOR
1	PB.11985.2	full-splice_match	coding	FALSE	ENSG00000084733.11	ENST00000264710	5	Coding known (alternate 3/5 end)	67.0072	RAB10	22	PRINCIPAL:1
1	PB.19571.2	full-splice_match	coding	FALSE	ENSG00000085377.15	ENST00000652536	2	Coding known (alternate 3/5 end)	74.6228	PREP	22	PRINCIPAL:1
1	PB.19563.3	full-splice_match	coding	FALSE	ENSG00000085382.12	ENST00000262903	9	Coding known (alternate 3/5 end)	51.4286	HACE1	20	PRINCIPAL:1
1	PB.776.23	full-splice_match	coding	FALSE	ENSG00000085999.13	ENST00000371975	9	Coding known (complete match)	69.3506	RAD54L	22	PRINCIPAL:1
1	PB.20776.6	full-splice_match	coding	FALSE	ENSG00000087085.16	ENST00000302913	8	Coding known (alternate 3/5 end)	33.3333	ACHE	11.718	MINOR
1	PB.4115.4	full-splice_match	coding	FALSE	ENSG00000087884.15	ENST00000393427	7	Coding known (complete match)	68.6275	AAMDC	16	PRINCIPAL:1
1	PB.13606.6	full-splice_match	coding	FALSE	ENSG00000089195.15	ENST00000203001	7	Coding known (alternate 3/5 end)	77.6549	TRMT6	14	PRINCIPAL:1
1	PB.8236.11	full-splice_match	coding	FALSE	ENSG00000089280.19	ENST00000254108	12	Coding known (complete match)	69.349	FUS	8	PRINCIPAL:4
1	PB.8521.18	full-splice_match	coding	FALSE	ENSG00000090863.12	ENST00000422840	7	Coding known (alternate 3/5 end)	64.031	GLG1	3	PRINCIPAL:2
1	PB.8825.3	full-splice_match	coding	FALSE	ENSG00000091640.8	ENST00000206020	8	Coding known (complete match)	90.2724	SPAG7	15	PRINCIPAL:1
1	PB.2071.8	full-splice_match	coding	FALSE	ENSG00000092978.11	ENST00000366934	3	Coding known (complete match)	60	GPATCH2	3	MINOR
1	PB.2946.11	full-splice_match	coding	FALSE	ENSG00000095564.15	ENST00000265990	12	Coding known (alternate 3/5 end)	24.4147	BTAF1	22	PRINCIPAL:1
1	PB.22279.12	full-splice_match	coding	FALSE	ENSG00000099810.21	ENST00000644715	2	Coding known (alternate 3/5 end)	21.9512	MTAP	22	PRINCIPAL:1
1	PB.14535.2	full-splice_match	coding	FALSE	ENSG00000099977.15	ENST00000398344	9	Coding known (complete match)	93.3333	DDT	15.658	PRINCIPAL:1
1	PB.14856.23	full-splice_match	coding	FALSE	ENSG00000100227.19	ENST00000252115	10	Coding known (alternate 3/5 end)	69.5483	POLDIP3	19	PRINCIPAL:1
1	PB.14862.1	full-splice_match	coding	FALSE	ENSG00000100290.3	ENST00000216115	3	Coding known (complete match)	100	BIK	6	PRINCIPAL:1
1	PB.6371.10	full-splice_match	coding	FALSE	ENSG00000100442.11	ENST00000396062	4	Coding known (alternate 3/5 end)	80.5025	FKBP3	16	PRINCIPAL:1
1	PB.6430.9	full-splice_match	coding	FALSE	ENSG00000100519.12	ENST00000612399	4	Coding known (complete match)	84.0317	PSMC6	20.16	MINOR
1	PB.6574.21	full-splice_match	coding	FALSE	ENSG00000100568.11	ENST00000554659	6	Coding known (alternate 3/5 end)	57.7836	VTI1B	15	PRINCIPAL:1
1	PB.6490.10	full-splice_match	coding	FALSE	ENSG00000100578.18	ENST00000652326	2	Coding known (alternate 3/5 end)	29.7872	KIAA0586	2	PRINCIPAL:4
1	PB.6503.11	full-splice_match	coding	FALSE	ENSG00000100614.18	ENST00000395076	9	Coding known (alternate 3/5 end)	55.1724	PPM1A	22	PRINCIPAL:1
1	PB.6832.4	full-splice_match	coding	FALSE	ENSG00000100749.9	ENST00000216639	8	Coding known (alternate 3/5 end)	46.1874	VRK1	11	PRINCIPAL:4
1	PB.6241.3	full-splice_match	coding	FALSE	ENSG00000100889.12	ENST00000216780	9	Coding known (alternate 3/5 end)	68.4896	PCK2	21	PRINCIPAL:1
1	PB.6352.1	full-splice_match	coding	FALSE	ENSG00000100941.9	ENST00000216832	9	Coding known (alternate 3/5 end)	36.3487	PNN	8	PRINCIPAL:1
1	PB.13801.1	full-splice_match	coding	FALSE	ENSG00000101000.6	ENST00000216968	5	Coding known (alternate 3/5 end)	70.5882	PROCR	15	PRINCIPAL:1
1	PB.14009.6	full-splice_match	coding	FALSE	ENSG00000101115.13	ENST00000217086	9	Coding known (complete match)	42.0952	SALL4	19.266	PRINCIPAL:1
1	PB.13632.18	full-splice_match	coding	FALSE	ENSG00000101384.12	ENST00000254958	10	Coding known (alternate 3/5 end)	49.7674	JAG1	21	PRINCIPAL:1
1	PB.13762.1	full-splice_match	coding	FALSE	ENSG00000101400.6	ENST00000217381	3	Coding known (alternate 3/5 end)	96.0784	SNTA1	15	PRINCIPAL:1
1	PB.13783.4	full-splice_match	coding	FALSE	ENSG00000101444.13	ENST00000217426	7	Coding known (complete match)	80.8258	AHCY	22	PRINCIPAL:1
1	PB.23271.2	full-splice_match	coding	FALSE	ENSG00000101846.9	ENST00000674429	1	Coding known (complete match)	50	STS	19	PRINCIPAL:1
1	PB.23391.7	full-splice_match	coding	FALSE	ENSG00000101868.13	ENST00000379068	8	Coding known (complete match)	55.2083	POLA1	17	ALTERNATIVE:1
1	PB.24003.5	full-splice_match	coding	FALSE	ENSG00000101928.13	ENST00000370783	8	Coding known (alternate 3/5 end)	49.2754	MOSPD1	12	PRINCIPAL:2
1	PB.23328.10	full-splice_match	coding	FALSE	ENSG00000102054.18	ENST00000380087	7	Coding known (alternate 3/5 end)	78.4515	RBBP7	16	PRINCIPAL:1
1	PB.23492.6	full-splice_match	coding	FALSE	ENSG00000102100.16	ENST00000376521	6	Coding known (alternate 3/5 end)	72.5888	SLC35A2	12.588	MINOR
1	PB.24098.17	full-splice_match	coding	FALSE	ENSG00000102125.16	ENST00000612460	5	Coding known (complete match)	19.6078	TAFAZZIN	17.73	PRINCIPAL:1
1	PB.23390.3	full-splice_match	coding	FALSE	ENSG00000102230.14	ENST00000379144	7	Coding known (complete match)	49.2147	PCYT1B	22	PRINCIPAL:1
1	PB.6054.19	full-splice_match	coding	FALSE	ENSG00000102595.21	ENST00000397618	7	Coding known (complete match)	39.0625	UGGT2	0	MINOR
1	PB.8524.1	full-splice_match	coding	FALSE	ENSG00000103089.9	ENST00000219368	8	Coding known (complete match)	87.6923	FA2H	20	PRINCIPAL:1
1	PB.8602.7	full-splice_match	coding	FALSE	ENSG00000103150.7	ENST00000262430	6	Coding known (alternate 3/5 end)	89.1473	MLYCD	14	PRINCIPAL:1
1	PB.7754.9	full-splice_match	coding	FALSE	ENSG00000103260.9	ENST00000568223	7	Coding known (alternate 3/5 end)	71.4286	METRN	0	PRINCIPAL:2
1	PB.8082.5	full-splice_match	coding	FALSE	ENSG00000103404.15	ENST00000219689	12	Coding known (alternate 3/5 end)	44	USP31	17	PRINCIPAL:1
1	PB.8036.11	full-splice_match	coding	FALSE	ENSG00000103544.16	ENST00000417362	7	Coding known (alternate 3/5 end)	70.3704	VPS35L	4	PRINCIPAL:1
1	PB.7547.4	full-splice_match	coding	FALSE	ENSG00000103876.14	ENST00000561421	6	Coding known (complete match)	60.7407	FAH	22	PRINCIPAL:1
1	PB.7223.2	full-splice_match	coding	FALSE	ENSG00000104112.9	ENST00000220478	8	Coding known (complete match)	74.5308	SCG3	15	PRINCIPAL:1
1	PB.21776.1	full-splice_match	coding	FALSE	ENSG00000104312.8	ENST00000220751	5	Coding known (alternate 3/5 end)	43.0108	RIPK2	20	PRINCIPAL:1
1	PB.21723.12	full-splice_match	coding	FALSE	ENSG00000104381.14	ENST00000220822	12	Coding known (complete match)	31.7597	GDAP1	18	PRINCIPAL:2
1	PB.21741.12	full-splice_match	coding	FALSE	ENSG00000104427.12	ENST00000263849	9	Coding known (complete match)	59.4937	ZC2HC1A	16	PRINCIPAL:2
1	PB.21756.1	full-splice_match	coding	FALSE	ENSG00000104497.15	ENST00000345957	9	Coding known (alternate 3/5 end)	71.9298	SNX16	16	PRINCIPAL:1
1	PB.21584.2	full-splice_match	coding	FALSE	ENSG00000104738.18	ENST00000649973	1	Coding known (alternate 3/5 end)	34.5465	MCM4	21.67	PRINCIPAL:1
1	PB.11242.8	full-splice_match	coding	FALSE	ENSG00000104823.9	ENST00000221418	9	Coding known (complete match)	95.1602	ECH1	19	PRINCIPAL:1
1	PB.11561.1	full-splice_match	coding	FALSE	ENSG00000104973.19	ENST00000312865	10	Coding known (alternate 3/5 end)	67.4058	MED25	15	MINOR
1	PB.10874.1	full-splice_match	coding	FALSE	ENSG00000105122.13	ENST00000343625	12	Coding known (complete match)	66.6667	RASAL3	13	PRINCIPAL:1
1	PB.11305.2	full-splice_match	coding	FALSE	ENSG00000105329.11	ENST00000221930	6	Coding known (alternate 3/5 end)	52.6882	TGFB1	13	PRINCIPAL:1
1	PB.11578.2	full-splice_match	coding	FALSE	ENSG00000105357.20	ENST00000425460	6	Coding known (complete match)	10.4762	MYH14	13.903	PRINCIPAL:3
1	PB.10697.15	full-splice_match	coding	FALSE	ENSG00000105397.14	ENST00000525621	6	Coding known (complete match)	19.5402	TYK2	20	PRINCIPAL:1
1	PB.11505.3	full-splice_match	coding	FALSE	ENSG00000105516.11	ENST00000222122	10	Coding known (alternate 3/5 end)	90	DBP	15	PRINCIPAL:1
1	PB.10735.3	full-splice_match	coding	FALSE	ENSG00000105520.11	ENST00000251473	9	Coding known (complete match)	51.3158	PLPPR2	7.986	ALTERNATIVE:1
1	PB.20626.1	full-splice_match	coding	FALSE	ENSG00000105784.16	ENST00000394654	4	Coding known (complete match)	100	RUNDC3B	10	PRINCIPAL:4
1	PB.20833.5	full-splice_match	coding	FALSE	ENSG00000105821.15	ENST00000379263	8	Coding known (alternate 3/5 end)	77.451	DNAJC2	16	PRINCIPAL:1
1	PB.21084.10	full-splice_match	coding	FALSE	ENSG00000105948.13	ENST00000464848	5	Coding known (complete match)	40.2597	IFT56	17.37	PRINCIPAL:1
1	PB.21230.21	full-splice_match	coding	FALSE	ENSG00000105983.23	ENST00000353442	10	Coding known (alternate 3/5 end)	20.2733	LMBR1	4	PRINCIPAL:1
1	PB.20240.10	full-splice_match	coding	FALSE	ENSG00000106086.20	ENST00000449726	6	Coding known (alternate 3/5 end)	25.3769	PLEKHA8	21	PRINCIPAL:1
1	PB.21128.4	full-splice_match	coding	FALSE	ENSG00000106144.20	ENST00000310447	10	Coding known (alternate 3/5 end)	68.2927	CASP2	17	PRINCIPAL:1
1	PB.20570.1	full-splice_match	coding	FALSE	ENSG00000106211.10	ENST00000248553	7	Coding known (alternate 3/5 end)	68.3566	HSPB1	14	PRINCIPAL:1
1	PB.20343.33	full-splice_match	coding	FALSE	ENSG00000106628.12	ENST00000610533	6	Coding known (complete match)	79.903	POLD2	12	PRINCIPAL:2
1	PB.22162.1	full-splice_match	coding	FALSE	ENSG00000107104.21	ENST00000382297	7	Coding known (alternate 3/5 end)	45.2888	KANK1	15	PRINCIPAL:2
1	PB.2763.16	full-splice_match	coding	FALSE	ENSG00000107719.9	ENST00000263563	7	Coding known (complete match)	65.8777	PALD1	20	PRINCIPAL:1
1	PB.8838.3	full-splice_match	coding	FALSE	ENSG00000108559.12	ENST00000573584	6	Coding known (alternate 3/5 end)	89.198	NUP88	9	PRINCIPAL:1
1	PB.9692.5	full-splice_match	coding	FALSE	ENSG00000108604.17	ENST00000448276	7	Coding known (alternate 3/5 end)	91.7541	SMARCD2	15	PRINCIPAL:1
1	PB.9883.4	full-splice_match	coding	FALSE	ENSG00000108639.8	ENST00000225777	8	Coding known (complete match)	81.2069	SYNGR2	16	PRINCIPAL:1
1	PB.9207.2	full-splice_match	coding	FALSE	ENSG00000108691.9	ENST00000225831	4	Coding known (complete match)	88.2353	CCL2	15	PRINCIPAL:1
1	PB.9704.16	full-splice_match	coding	FALSE	ENSG00000108854.16	ENST00000262435	14	Coding known (alternate 3/5 end)	60.119	SMURF2	22	PRINCIPAL:1
1	PB.9589.1	full-splice_match	coding	FALSE	ENSG00000108960.9	ENST00000262065	8	Coding known (alternate 3/5 end)	78.5185	MMD	19	PRINCIPAL:1
1	PB.9099.1	full-splice_match	coding	FALSE	ENSG00000109079.10	ENST00000226225	7	Coding known (complete match)	75.2632	TNFAIP1	16	PRINCIPAL:1
1	PB.16785.1	full-splice_match	coding	FALSE	ENSG00000109171.15	ENST00000264313	11	Coding known (alternate 3/5 end)	35.8209	SLAIN2	9	PRINCIPAL:1
1	PB.17271.1	full-splice_match	coding	FALSE	ENSG00000109458.9	ENST00000262994	9	Coding known (alternate 3/5 end)	33.3333	GAB1	17.664	ALTERNATIVE:1
1	PB.17375.1	full-splice_match	coding	FALSE	ENSG00000109472.14	ENST00000402744	9	Coding known (alternate 3/5 end)	87.9433	CPE	21	PRINCIPAL:1
1	PB.3573.5	full-splice_match	coding	FALSE	ENSG00000109911.19	ENST00000640961	2	Coding known (alternate 3/5 end)	81.0219	ELP4	2	PRINCIPAL:3
1	PB.3689.15	full-splice_match	coding	FALSE	ENSG00000109919.10	ENST00000302503	8	Coding known (alternate 3/5 end)	62.8617	MTCH2	16	PRINCIPAL:1
1	PB.3844.3	full-splice_match	coding	FALSE	ENSG00000110047.18	ENST00000320631	8	Coding known (alternate 3/5 end)	74.902	EHD1	22	PRINCIPAL:1
1	PB.3739.2	full-splice_match	coding	FALSE	ENSG00000110108.10	ENST00000227525	8	Coding known (alternate 3/5 end)	92.3497	TMEM109	15	PRINCIPAL:1
1	PB.3741.3	full-splice_match	coding	FALSE	ENSG00000110446.12	ENST00000227880	8	Coding known (alternate 3/5 end)	70	SLC15A3	12	PRINCIPAL:2
1	PB.3678.13	full-splice_match	coding	FALSE	ENSG00000110514.19	ENST00000402192	6	Coding known (complete match)	16.7665	MADD	11	ALTERNATIVE:1
1	PB.3978.2	full-splice_match	coding	FALSE	ENSG00000110721.12	ENST00000265689	9	Coding known (complete match)	53.3097	CHKA	14	MINOR
1	PB.3523.15	full-splice_match	coding	FALSE	ENSG00000110756.18	ENST00000396253	7	Coding known (alternate 3/5 end)	12.6761	HPS5	1.5	MINOR
1	PB.5391.14	full-splice_match	coding	FALSE	ENSG00000110906.13	ENST00000228495	11	Coding known (alternate 3/5 end)	55.0239	KCTD10	16	PRINCIPAL:1
1	PB.4531.17	full-splice_match	coding	FALSE	ENSG00000111206.13	ENST00000361953	7	Coding known (alternate 3/5 end)	61.8234	FOXM1	13.404	MINOR
1	PB.5111.3	full-splice_match	coding	FALSE	ENSG00000111490.15	ENST00000542120	6	Coding known (alternate 3/5 end)	60	TBC1D30	12	MINOR
1	PB.5525.12	full-splice_match	coding	FALSE	ENSG00000111786.9	ENST00000229390	8	Coding known (alternate 3/5 end)	86.5632	SRSF9	11	PRINCIPAL:2
1	PB.19501.12	full-splice_match	coding	FALSE	ENSG00000111880.16	ENST00000369485	9	Coding known (alternate 3/5 end)	67.9887	RNGTT	20	PRINCIPAL:1
1	PB.19355.6	full-splice_match	coding	FALSE	ENSG00000112118.20	ENST00000616552	4	Coding known (complete match)	83.863	MCM3	16.002	MINOR
1	PB.19586.4	full-splice_match	coding	FALSE	ENSG00000112320.12	ENST00000317357	10	Coding known (alternate 3/5 end)	38.4615	SOBP	14	PRINCIPAL:1
1	PB.19253.8	full-splice_match	coding	FALSE	ENSG00000112559.15	ENST00000230321	11	Coding known (complete match)	73.6	MDFI	9	PRINCIPAL:1
1	PB.19985.4	full-splice_match	coding	FALSE	ENSG00000112592.15	ENST00000392092	7	Coding known (complete match)	89.6825	TBP	8	PRINCIPAL:2
1	PB.19427.5	full-splice_match	coding	FALSE	ENSG00000112697.17	ENST00000230461	11	Coding known (alternate 3/5 end)	41.6357	TMEM30A	16	PRINCIPAL:1
1	PB.18690.1	full-splice_match	coding	FALSE	ENSG00000113269.14	ENST00000521389	6	Coding known (alternate 3/5 end)	82.8968	RNF130	16	PRINCIPAL:4
1	PB.17928.4	full-splice_match	coding	FALSE	ENSG00000113273.17	ENST00000264914	10	Coding known (alternate 3/5 end)	76.5152	ARSB	20	PRINCIPAL:1
1	PB.18405.37	full-splice_match	coding	FALSE	ENSG00000113649.13	ENST00000394421	7	Coding known (alternate 3/5 end)	41.0015	TCERG1	9	ALTERNATIVE:2
1	PB.16056.5	full-splice_match	coding	FALSE	ENSG00000114098.18	ENST00000469044	6	Coding known (alternate 3/5 end)	20.8617	ARMC8	16	PRINCIPAL:1
1	PB.15119.1	full-splice_match	coding	FALSE	ENSG00000114166.8	ENST00000263754	5	Coding known (alternate 3/5 end)	100	KAT2B	19	PRINCIPAL:1
1	PB.15936.1	full-splice_match	coding	FALSE	ENSG00000114544.17	ENST00000360370	9	Coding known (alternate 3/5 end)	65.9574	SLC41A3	9.598	PRINCIPAL:2
1	PB.16171.2	full-splice_match	coding	FALSE	ENSG00000114850.7	ENST00000265044	7	Coding known (alternate 3/5 end)	44.76	SSR3	16	PRINCIPAL:1
1	PB.12672.1	full-splice_match	coding	FALSE	ENSG00000115008.6	ENST00000263339	4	Coding known (complete match)	100	IL1A	14	PRINCIPAL:1
1	PB.11972.2	full-splice_match	coding	FALSE	ENSG00000115138.11	ENST00000395826	7	Coding known (alternate 3/5 end)	75	POMC	13	PRINCIPAL:1
1	PB.12219.1	full-splice_match	coding	FALSE	ENSG00000115239.24	ENST00000263634	8	Coding known (alternate 3/5 end)	57.346	ASB3	13	PRINCIPAL:1
1	PB.12413.1	full-splice_match	coding	FALSE	ENSG00000115274.15	ENST00000233331	12	Coding known (complete match)	86.2069	INO80B	18	PRINCIPAL:1
1	PB.12415.3	full-splice_match	coding	FALSE	ENSG00000115275.15	ENST00000448666	7	Coding known (complete match)	70.9957	MOGS	13	PRINCIPAL:1
1	PB.12417.5	full-splice_match	coding	FALSE	ENSG00000115282.21	ENST00000233623	11	Coding known (complete match)	71.1744	TTC31	13	PRINCIPAL:1
1	PB.12914.4	full-splice_match	coding	FALSE	ENSG00000115290.10	ENST00000263915	8	Coding known (alternate 3/5 end)	80.3419	GRB14	17.408	MINOR
1	PB.12570.11	full-splice_match	coding	FALSE	ENSG00000115446.12	ENST00000357765	7	Coding known (complete match)	74.0614	UNC50	16	PRINCIPAL:1
1	PB.13274.2	full-splice_match	coding	FALSE	ENSG00000115457.10	ENST00000233809	9	Coding known (alternate 3/5 end)	95.9318	IGFBP2	16	PRINCIPAL:1
1	PB.12493.2	full-splice_match	coding	FALSE	ENSG00000115561.16	ENST00000263856	9	Coding known (complete match)	50.4673	CHMP3	16	PRINCIPAL:1
1	PB.13483.18	full-splice_match	coding	FALSE	ENSG00000115687.14	ENST00000234040	9	Coding known (alternate 3/5 end)	59.5808	PASK	18.67	PRINCIPAL:1
1	PB.11939.6	full-splice_match	coding	FALSE	ENSG00000115884.11	ENST00000254351	9	Coding known (complete match)	43.6893	SDC1	15	PRINCIPAL:1
1	PB.12131.5	full-splice_match	coding	FALSE	ENSG00000115944.15	ENST00000234301	3	Coding known (alternate 3/5 end)	93.9423	COX7A2L	16	PRINCIPAL:1
1	PB.12853.1	full-splice_match	coding	FALSE	ENSG00000115963.14	ENST00000375734	6	Coding known (alternate 3/5 end)	43.7656	RND3	22	PRINCIPAL:1
1	PB.1562.3	full-splice_match	coding	FALSE	ENSG00000116521.11	ENST00000302631	8	Coding known (complete match)	71.223	SCAMP3	16	PRINCIPAL:1
1	PB.1858.3	full-splice_match	coding	FALSE	ENSG00000116668.13	ENST00000367500	9	Coding known (alternate 3/5 end)	54.5455	SWT1	13	PRINCIPAL:1
1	PB.1867.1	full-splice_match	coding	FALSE	ENSG00000116711.10	ENST00000367466	4	Coding known (complete match)	100	PLA2G4A	22	PRINCIPAL:1
1	PB.956.2	full-splice_match	coding	FALSE	ENSG00000116717.13	ENST00000370986	9	Coding known (complete match)	66.087	GADD45A	16	PRINCIPAL:1
1	PB.1299.7	full-splice_match	coding	FALSE	ENSG00000116874.12	ENST00000235521	5	Coding known (complete match)	65.9091	WARS2	22	PRINCIPAL:1
1	PB.601.1	full-splice_match	coding	FALSE	ENSG00000116885.18	ENST00000235532	9	Coding known (complete match)	54.5455	OSCP1	15.946	PRINCIPAL:1
1	PB.1093.4	full-splice_match	coding	FALSE	ENSG00000117500.13	ENST00000370282	8	Coding known (alternate 3/5 end)	63.1268	TMED5	15	PRINCIPAL:1
1	PB.2013.2	full-splice_match	coding	FALSE	ENSG00000117595.12	ENST00000367021	8	Coding known (complete match)	54.7619	IRF6	16	PRINCIPAL:1
1	PB.410.9	full-splice_match	coding	FALSE	ENSG00000117632.23	ENST00000455785	7	Coding known (alternate 3/5 end)	74.3619	STMN1	16	PRINCIPAL:1
1	PB.10463.19	full-splice_match	coding	FALSE	ENSG00000118046.17	ENST00000326873	12	Coding known (complete match)	53.3917	STK11	21.202	PRINCIPAL:1
1	PB.1671.4	full-splice_match	coding	FALSE	ENSG00000118217.7	ENST00000367942	4	Coding known (alternate 3/5 end)	69.2308	ATF6	8.143	ALTERNATIVE:2
1	PB.19742.7	full-splice_match	coding	FALSE	ENSG00000118515.12	ENST00000237305	11	Coding known (complete match)	77.027	SGK1	17.1	PRINCIPAL:1
1	PB.7898.6	full-splice_match	coding	FALSE	ENSG00000118900.15	ENST00000262376	11	Coding known (complete match)	37.1981	UBN1	11	PRINCIPAL:2
1	PB.11947.3	full-splice_match	coding	FALSE	ENSG00000118960.13	ENST00000304031	8	Coding known (complete match)	67.7966	HS1BP3	14	PRINCIPAL:1
1	PB.16448.2	full-splice_match	coding	FALSE	ENSG00000119231.11	ENST00000323460	10	Coding known (alternate 3/5 end)	19.0476	SENP5	19	PRINCIPAL:1
1	PB.22863.5	full-splice_match	coding	FALSE	ENSG00000119401.11	ENST00000373983	2	Coding known (alternate 3/5 end)	65.5	TRIM32	22	PRINCIPAL:1
1	PB.22831.2	full-splice_match	coding	FALSE	ENSG00000119431.10	ENST00000374180	4	Coding known (complete match)	60.2941	HDHD3	15	PRINCIPAL:1
1	PB.22727.10	full-splice_match	coding	FALSE	ENSG00000119514.7	ENST00000375011	4	Coding known (complete match)	71.2281	GALNT12	19	PRINCIPAL:1
1	PB.6645.3	full-splice_match	coding	FALSE	ENSG00000119673.16	ENST00000238651	10	Coding known (alternate 3/5 end)	68.3544	ACOT2	8	ALTERNATIVE:2
1	PB.6676.6	full-splice_match	coding	FALSE	ENSG00000119684.16	ENST00000355774	7	Coding known (alternate 3/5 end)	53.125	MLH3	19	PRINCIPAL:1
1	PB.12080.9	full-splice_match	coding	FALSE	ENSG00000119812.20	ENST00000238823	13	Coding known (complete match)	91.1715	FAM98A	9	PRINCIPAL:1
1	PB.12178.1	full-splice_match	coding	FALSE	ENSG00000119878.6	ENST00000238892	4	Coding known (alternate 3/5 end)	43.4783	CRIPT	20	PRINCIPAL:1
1	PB.12190.2	full-splice_match	coding	FALSE	ENSG00000119888.11	ENST00000263735	9	Coding known (alternate 3/5 end)	61.1493	EPCAM	14	PRINCIPAL:1
1	PB.3079.1	full-splice_match	coding	FALSE	ENSG00000119915.5	ENST00000370005	4	Coding known (complete match)	100	ELOVL3	14	PRINCIPAL:1
1	PB.3190.8	full-splice_match	coding	FALSE	ENSG00000119979.18	ENST00000361432	3	Coding known (alternate 3/5 end)	30.4054	DENND10	16	PRINCIPAL:1
1	PB.22299.9	full-splice_match	coding	FALSE	ENSG00000120162.10	ENST00000262244	6	Coding known (alternate 3/5 end)	46.5672	MOB3B	21	PRINCIPAL:1
1	PB.1786.17	full-splice_match	coding	FALSE	ENSG00000120333.4	ENST00000476371	1	Coding known (alternate 3/5 end)	59.7333	MRPS14	16	PRINCIPAL:1
1	PB.5834.2	full-splice_match	coding	FALSE	ENSG00000120688.9	ENST00000379487	5	Coding known (complete match)	57.4561	WBP4	14	PRINCIPAL:1
1	PB.5340.1	full-splice_match	coding	FALSE	ENSG00000120820.13	ENST00000360814	9	Coding known (alternate 3/5 end)	55.8824	GLT8D2	19	PRINCIPAL:1
1	PB.5257.5	full-splice_match	coding	FALSE	ENSG00000120833.14	ENST00000549122	5	Coding known (alternate 3/5 end)	39.2739	SOCS2	16	PRINCIPAL:1
1	PB.9597.4	full-splice_match	coding	FALSE	ENSG00000121064.13	ENST00000262288	8	Coding known (complete match)	85.1724	SCPEP1	20	PRINCIPAL:1
1	PB.5687.18	full-splice_match	coding	FALSE	ENSG00000121741.17	ENST00000610343	5	Coding known (alternate 3/5 end)	10.0852	ZMYM2	19.8	PRINCIPAL:1
1	PB.508.1	full-splice_match	coding	FALSE	ENSG00000121774.18	ENST00000327300	12	Coding known (alternate 3/5 end)	87.3745	KHDRBS1	15	PRINCIPAL:1
1	PB.16469.4	full-splice_match	coding	FALSE	ENSG00000122068.13	ENST00000241502	9	Coding known (alternate 3/5 end)	55.2752	FYTTD1	9	PRINCIPAL:1
1	PB.18597.2	full-splice_match	coding	FALSE	ENSG00000122203.15	ENST00000298569	9	Coding known (complete match)	69.8132	KIAA1191	10	PRINCIPAL:1
1	PB.20019.4	full-splice_match	coding	FALSE	ENSG00000122687.19	ENST00000242257	14	Coding known (complete match)	54.9894	MRM2	20	PRINCIPAL:1
1	PB.2822.4	full-splice_match	coding	FALSE	ENSG00000122861.16	ENST00000372764	4	Coding known (complete match)	85.9259	PLAU	20	PRINCIPAL:1
1	PB.2745.1	full-splice_match	coding	FALSE	ENSG00000122958.15	ENST00000263559	11	Coding known (alternate 3/5 end)	75.8483	VPS26A	16	PRINCIPAL:1
1	PB.4747.5	full-splice_match	coding	FALSE	ENSG00000123094.16	ENST00000689635	1	Coding known (alternate 3/5 end)	23.0769	RASSF8	15.796	PRINCIPAL:1
1	PB.17813.8	full-splice_match	coding	FALSE	ENSG00000123213.23	ENST00000380985	10	Coding known (alternate 3/5 end)	58.4916	NLN	21	PRINCIPAL:1
1	PB.23298.8	full-splice_match	coding	FALSE	ENSG00000123595.8	ENST00000464506	2	Coding known (alternate 3/5 end)	36.1111	RAB9A	22	PRINCIPAL:1
1	PB.13328.25	full-splice_match	coding	FALSE	ENSG00000124006.15	ENST00000373873	8	Coding known (alternate 3/5 end)	67.3807	OBSL1	2	MINOR
1	PB.24130.6	full-splice_match	coding	FALSE	ENSG00000124333.16	ENST00000286448	12	Coding known (complete match)	77.3333	VAMP7	16	PRINCIPAL:1
1	PB.12396.15	full-splice_match	coding	FALSE	ENSG00000124356.17	ENST00000394073	6	Coding known (alternate 3/5 end)	32.244	STAMBP	18	PRINCIPAL:4
1	PB.19284.7	full-splice_match	coding	FALSE	ENSG00000124541.7	ENST00000244496	6	Coding known (complete match)	74.092	RRP36	13	PRINCIPAL:1
1	PB.16879.2	full-splice_match	coding	FALSE	ENSG00000124875.10	ENST00000226317	10	Coding known (alternate 3/5 end)	100	CXCL6	14	PRINCIPAL:1
1	PB.8316.2	full-splice_match	coding	FALSE	ENSG00000125124.14	ENST00000245157	11	Coding known (alternate 3/5 end)	87.0588	BBS2	22	PRINCIPAL:1
1	PB.8340.3	full-splice_match	coding	FALSE	ENSG00000125170.11	ENST00000340099	9	Coding known (complete match)	42	DOK4	16	PRINCIPAL:1
1	PB.12669.6	full-splice_match	coding	FALSE	ENSG00000125611.16	ENST00000324913	10	Coding known (alternate 3/5 end)	88.8889	CHCHD5	15	PRINCIPAL:1
1	PB.9278.6	full-splice_match	coding	FALSE	ENSG00000125691.14	ENST00000479035	7	Coding known (alternate 3/5 end)	84.4994	RPL23	10	PRINCIPAL:2
1	PB.13526.2	full-splice_match	coding	FALSE	ENSG00000125818.18	ENST00000335877	11	Coding known (alternate 3/5 end)	64.9156	PSMF1	16	PRINCIPAL:1
1	PB.6556.6	full-splice_match	coding	FALSE	ENSG00000125952.20	ENST00000358402	8	Coding known (alternate 3/5 end)	40.9091	MAX	11.736	ALTERNATIVE:1
1	PB.6500.5	full-splice_match	coding	FALSE	ENSG00000126773.13	ENST00000406854	6	Coding known (alternate 3/5 end)	42.1687	PCNX4	1	PRINCIPAL:2
1	PB.6495.5	full-splice_match	coding	FALSE	ENSG00000126790.12	ENST00000247194	9	Coding known (alternate 3/5 end)	23.2143	L3HYPDH	21	PRINCIPAL:1
1	PB.6510.10	full-splice_match	coding	FALSE	ENSG00000126814.7	ENST00000261249	7	Coding known (alternate 3/5 end)	66.4894	TRMT5	14	PRINCIPAL:1
1	PB.23780.3	full-splice_match	coding	FALSE	ENSG00000126947.13	ENST00000372829	8	Coding known (complete match)	83.4025	ARMCX1	12	PRINCIPAL:1
1	PB.22637.3	full-splice_match	coding	FALSE	ENSG00000127080.10	ENST00000287996	8	Coding known (alternate 3/5 end)	73.5849	IPPK	22	PRINCIPAL:1
1	PB.10909.1	full-splice_match	coding	FALSE	ENSG00000127220.6	ENST00000247706	4	Coding known (complete match)	94.6524	ABHD8	19	PRINCIPAL:1
1	PB.11259.2	full-splice_match	coding	FALSE	ENSG00000128016.7	ENST00000597629	3	Coding known (complete match)	74.6032	ZFP36	20	PRINCIPAL:1
1	PB.14892.1	full-splice_match	coding	FALSE	ENSG00000128408.9	ENST00000614167	2	Coding known (alternate 3/5 end)	66.6667	RIBC2	12	PRINCIPAL:1
1	PB.7225.2	full-splice_match	coding	FALSE	ENSG00000128872.10	ENST00000249700	9	Coding known (complete match)	33.3333	TMOD2	16	PRINCIPAL:1
1	PB.8850.4	full-splice_match	coding	FALSE	ENSG00000129235.11	ENST00000250101	10	Coding known (alternate 3/5 end)	76.013	TXNDC17	22	PRINCIPAL:1
1	PB.10704.16	full-splice_match	coding	FALSE	ENSG00000129347.21	ENST00000312962	12	Coding known (complete match)	37.8378	KRI1	8	PRINCIPAL:1
1	PB.11603.2	full-splice_match	coding	FALSE	ENSG00000129451.12	ENST00000358789	8	Coding known (alternate 3/5 end)	64.7059	KLK10	21	PRINCIPAL:1
1	PB.9862.11	full-splice_match	coding	FALSE	ENSG00000129667.13	ENST00000675367	1	Coding known (complete match)	46.4	RHBDF2	15	PRINCIPAL:1
1	PB.10425.3	full-splice_match	coding	FALSE	ENSG00000129946.11	ENST00000264554	11	Coding known (complete match)	64	SHC2	18	PRINCIPAL:1
1	PB.10497.7	full-splice_match	coding	FALSE	ENSG00000129968.17	ENST00000292577	12	Coding known (alternate 3/5 end)	88.075	ABHD17A	19	PRINCIPAL:1
1	PB.19973.6	full-splice_match	coding	FALSE	ENSG00000130024.15	ENST00000339209	9	Coding known (alternate 3/5 end)	51.0417	PHF10	15.794	PRINCIPAL:4
1	PB.23308.3	full-splice_match	coding	FALSE	ENSG00000130150.12	ENST00000380492	8	Coding known (complete match)	75.2941	MOSPD2	15	PRINCIPAL:1
1	PB.7852.14	full-splice_match	coding	FALSE	ENSG00000130182.8	ENST00000576985	6	Coding known (complete match)	31.9165	ZSCAN10	18.7	PRINCIPAL:1
1	PB.10618.1	full-splice_match	coding	FALSE	ENSG00000130545.16	ENST00000600229	6	Coding known (complete match)	76.1364	CRB3	6	ALTERNATIVE:2
1	PB.14086.1	full-splice_match	coding	FALSE	ENSG00000130700.7	ENST00000252997	3	Coding known (complete match)	47.3684	GATA5	19	PRINCIPAL:1
1	PB.11825.7	full-splice_match	coding	FALSE	ENSG00000130724.10	ENST00000312547	7	Coding known (complete match)	46.134	CHMP2A	15.874	PRINCIPAL:1
1	PB.102.6	full-splice_match	coding	FALSE	ENSG00000130764.10	ENST00000378251	3	Coding known (alternate 3/5 end)	87.7111	LRRC47	14	PRINCIPAL:1
1	PB.9746.1	full-splice_match	coding	FALSE	ENSG00000130935.10	ENST00000253247	9	Coding known (alternate 3/5 end)	92.437	NOL11	8	PRINCIPAL:1
1	PB.11700.3	full-splice_match	coding	FALSE	ENSG00000131037.15	ENST00000201647	11	Coding known (complete match)	28.4047	EPS8L1	13	PRINCIPAL:1
1	PB.13773.3	full-splice_match	coding	FALSE	ENSG00000131061.14	ENST00000342427	6	Coding known (alternate 3/5 end)	46.7532	ZNF341	15.472	ALTERNATIVE:1
1	PB.9440.3	full-splice_match	coding	FALSE	ENSG00000131094.4	ENST00000253407	4	Coding known (complete match)	97.4747	C1QL1	16	PRINCIPAL:1
1	PB.21041.3	full-splice_match	coding	FALSE	ENSG00000131558.15	ENST00000253861	5	Coding known (complete match)	87.619	EXOC4	10	PRINCIPAL:1
1	PB.6455.1	full-splice_match	coding	FALSE	ENSG00000131981.16	ENST00000254301	14	Coding known (complete match)	100	LGALS3	19	PRINCIPAL:1
1	PB.10766.5	full-splice_match	coding	FALSE	ENSG00000132010.16	ENST00000334213	10	Coding known (alternate 3/5 end)	42	ZNF20	18	PRINCIPAL:1
1	PB.794.3	full-splice_match	coding	FALSE	ENSG00000132122.12	ENST00000371847	8	Coding known (alternate 3/5 end)	25	SPATA6	11	PRINCIPAL:4
1	PB.8754.5	full-splice_match	coding	FALSE	ENSG00000132383.12	ENST00000254719	10	Coding known (alternate 3/5 end)	89.6357	RPA1	21	PRINCIPAL:1
1	PB.8751.2	full-splice_match	coding	FALSE	ENSG00000132386.11	ENST00000254722	9	Coding known (complete match)	80.6667	SERPINF1	15	PRINCIPAL:1
1	PB.20392.2	full-splice_match	coding	FALSE	ENSG00000132434.10	ENST00000254770	3	Coding known (alternate 3/5 end)	51.9084	LANCL2	17	PRINCIPAL:1
1	PB.1584.1	full-splice_match	coding	FALSE	ENSG00000132718.9	ENST00000368324	5	Coding known (alternate 3/5 end)	41.1765	SYT11	22	PRINCIPAL:1
1	PB.14785.1	full-splice_match	coding	FALSE	ENSG00000133477.17	ENST00000333407	11	Coding known (alternate 3/5 end)	55.6017	FAM83F	13	PRINCIPAL:1
1	PB.3868.1	full-splice_match	coding	FALSE	ENSG00000133884.10	ENST00000528416	6	Coding known (alternate 3/5 end)	90.2098	DPF2	22	PRINCIPAL:1
1	PB.21450.8	full-splice_match	coding	FALSE	ENSG00000134014.17	ENST00000256398	13	Coding known (alternate 3/5 end)	60.9524	ELP3	22	PRINCIPAL:1
1	PB.14996.18	full-splice_match	coding	FALSE	ENSG00000134077.16	ENST00000452837	7	Coding known (alternate 3/5 end)	18.8034	THUMPD3	20	PRINCIPAL:1
1	PB.1222.1	full-splice_match	coding	FALSE	ENSG00000134245.18	ENST00000369684	5	Coding known (alternate 3/5 end)	100	WNT2B	16	PRINCIPAL:1
1	PB.1288.1	full-splice_match	coding	FALSE	ENSG00000134253.10	ENST00000256649	9	Coding known (alternate 3/5 end)	49.5495	TRIM45	21	PRINCIPAL:1
1	PB.4867.9	full-splice_match	coding	FALSE	ENSG00000134291.12	ENST00000552561	5	Coding known (alternate 3/5 end)	56.3798	TMEM106C	16	PRINCIPAL:1
1	PB.11911.2	full-splice_match	coding	FALSE	ENSG00000134324.12	ENST00000256720	6	Coding known (complete match)	55.5556	LPIN1	16	PRINCIPAL:4
1	PB.23981.7	full-splice_match	coding	FALSE	ENSG00000134602.16	ENST00000394334	7	Coding known (complete match)	74.7031	STK26	22	PRINCIPAL:1
1	PB.20853.19	full-splice_match	coding	FALSE	ENSG00000135250.17	ENST00000393651	8	Coding known (complete match)	52.8455	SRPK2	13.002	PRINCIPAL:2
1	PB.19519.6	full-splice_match	coding	FALSE	ENSG00000135341.18	ENST00000369332	7	Coding known (alternate 3/5 end)	24.8687	MAP3K7	16.4	ALTERNATIVE:1
1	PB.3592.4	full-splice_match	coding	FALSE	ENSG00000135372.10	ENST00000257829	8	Coding known (complete match)	77.3669	NAT10	20	PRINCIPAL:1
1	PB.4993.2	full-splice_match	coding	FALSE	ENSG00000135447.17	ENST00000257905	13	Coding known (alternate 3/5 end)	61.165	PPP1R1A	8	PRINCIPAL:1
1	PB.5069.5	full-splice_match	coding	FALSE	ENSG00000135452.10	ENST00000257910	8	Coding known (alternate 3/5 end)	79.2553	TSPAN31	16	PRINCIPAL:1
1	PB.12386.3	full-splice_match	coding	FALSE	ENSG00000135617.4	ENST00000258083	3	Coding known (complete match)	91	PRADC1	15	PRINCIPAL:1
1	PB.12387.1	full-splice_match	coding	FALSE	ENSG00000135624.17	ENST00000258091	10	Coding known (alternate 3/5 end)	94.4258	CCT7	22	PRINCIPAL:1
1	PB.5110.9	full-splice_match	coding	FALSE	ENSG00000135677.11	ENST00000258145	8	Coding known (complete match)	68.4932	GNS	19.202	PRINCIPAL:1
1	PB.8599.3	full-splice_match	coding	FALSE	ENSG00000135698.10	ENST00000258169	9	Coding known (complete match)	74.7549	MPHOSPH6	16	PRINCIPAL:1
1	PB.8397.13	full-splice_match	coding	FALSE	ENSG00000135723.14	ENST00000258201	9	Coding known (complete match)	58.7549	FHOD1	13	PRINCIPAL:1
1	PB.2226.2	full-splice_match	coding	FALSE	ENSG00000135750.15	ENST00000366621	8	Coding known (complete match)	48.1481	KCNK1	16	PRINCIPAL:1
1	PB.2187.2	full-splice_match	coding	FALSE	ENSG00000135776.5	ENST00000344517	5	Coding known (alternate 3/5 end)	75.5396	ABCB10	18	PRINCIPAL:1
1	PB.13344.2	full-splice_match	coding	FALSE	ENSG00000135900.4	ENST00000258383	4	Coding known (complete match)	76.4384	MRPL44	12	PRINCIPAL:1
1	PB.13375.2	full-splice_match	coding	FALSE	ENSG00000135932.12	ENST00000258418	10	Coding known (complete match)	85.2941	CAB39	16	PRINCIPAL:1
1	PB.6015.3	full-splice_match	coding	FALSE	ENSG00000136158.12	ENST00000377104	4	Coding known (alternate 3/5 end)	84.7645	SPRY2	22	PRINCIPAL:1
1	PB.20087.7	full-splice_match	coding	FALSE	ENSG00000136247.15	ENST00000335965	11	Coding known (alternate 3/5 end)	58.209	ZDHHC4	21	PRINCIPAL:1
1	PB.2061.1	full-splice_match	coding	FALSE	ENSG00000136636.13	ENST00000259154	9	Coding known (alternate 3/5 end)	82.1508	KCTD3	15	PRINCIPAL:1
1	PB.2471.12	full-splice_match	coding	FALSE	ENSG00000136738.15	ENST00000377524	8	Coding known (alternate 3/5 end)	73.4483	STAM	14	PRINCIPAL:1
1	PB.22711.2	full-splice_match	coding	FALSE	ENSG00000136842.14	ENST00000259365	9	Coding known (alternate 3/5 end)	35.7143	TMOD1	16	PRINCIPAL:1
1	PB.22965.6	full-splice_match	coding	FALSE	ENSG00000136854.24	ENST00000373299	5	Coding known (alternate 3/5 end)	52.459	STXBP1	12	ALTERNATIVE:1
1	PB.23038.7	full-splice_match	coding	FALSE	ENSG00000136878.14	ENST00000372429	8	Coding known (complete match)	60.2484	USP20	21	PRINCIPAL:1
1	PB.22384.15	full-splice_match	coding	FALSE	ENSG00000137135.18	ENST00000378387	4	Coding known (alternate 3/5 end)	51.6605	ARHGEF39	14	PRINCIPAL:1
1	PB.17331.1	full-splice_match	coding	FALSE	ENSG00000137462.9	ENST00000642700	2	Coding known (alternate 3/5 end)	100	TLR2	15	PRINCIPAL:1
1	PB.4085.2	full-splice_match	coding	FALSE	ENSG00000137486.17	ENST00000360025	7	Coding known (alternate 3/5 end)	42.963	ARRB1	14.64	MINOR
1	PB.4033.10	full-splice_match	coding	FALSE	ENSG00000137522.18	ENST00000361756	8	Coding known (complete match)	43.5185	RNF121	22	PRINCIPAL:1
1	PB.4384.2	full-splice_match	coding	FALSE	ENSG00000137642.13	ENST00000260197	12	Coding known (alternate 3/5 end)	27.2237	SORL1	20	PRINCIPAL:1
1	PB.7058.1	full-splice_match	coding	FALSE	ENSG00000137801.11	ENST00000260356	6	Coding known (alternate 3/5 end)	36.2745	THBS1	22	PRINCIPAL:1
1	PB.7112.6	full-splice_match	coding	FALSE	ENSG00000137815.15	ENST00000389629	9	Coding known (alternate 3/5 end)	63.8279	RTF1	15	PRINCIPAL:1
1	PB.12007.7	full-splice_match	coding	FALSE	ENSG00000138030.13	ENST00000260599	10	Coding known (alternate 3/5 end)	36.1446	KHK	13.838	MINOR
1	PB.12160.21	full-splice_match	coding	FALSE	ENSG00000138078.16	ENST00000409411	6	Coding known (alternate 3/5 end)	13.4328	PREPL	9	PRINCIPAL:4
1	PB.2958.3	full-splice_match	coding	FALSE	ENSG00000138190.17	ENST00000260762	10	Coding known (complete match)	69.5652	EXOC6	15	PRINCIPAL:1
1	PB.13098.15	full-splice_match	coding	FALSE	ENSG00000138386.17	ENST00000409581	5	Coding known (alternate 3/5 end)	30.5085	NAB1	11	PRINCIPAL:4
1	PB.15822.7	full-splice_match	coding	FALSE	ENSG00000138459.9	ENST00000492406	6	Coding known (alternate 3/5 end)	82.4798	SLC35A5	15	PRINCIPAL:1
1	PB.7374.11	full-splice_match	coding	FALSE	ENSG00000138614.16	ENST00000313182	7	Coding known (alternate 3/5 end)	39.0093	INTS14	19	PRINCIPAL:1
1	PB.7484.5	full-splice_match	coding	FALSE	ENSG00000138621.12	ENST00000342932	8	Coding known (alternate 3/5 end)	38.4615	PPCDC	20	PRINCIPAL:1
1	PB.17052.12	full-splice_match	coding	FALSE	ENSG00000138698.15	ENST00000408927	8	Coding known (alternate 3/5 end)	48.6486	RAP1GDS1	12	ALTERNATIVE:1
1	PB.4795.4	full-splice_match	coding	FALSE	ENSG00000139132.16	ENST00000534526	7	Coding known (complete match)	23.2759	FGD4	14.03	MINOR
1	PB.4858.4	full-splice_match	coding	FALSE	ENSG00000139211.7	ENST00000266581	4	Coding known (alternate 3/5 end)	28.2609	AMIGO2	16	PRINCIPAL:1
1	PB.5400.16	full-splice_match	coding	FALSE	ENSG00000139436.22	ENST00000547815	5	Coding known (alternate 3/5 end)	27.6243	GIT2	6.248	MINOR
1	PB.5730.4	full-splice_match	coding	FALSE	ENSG00000139505.12	ENST00000381801	6	Coding known (alternate 3/5 end)	75.2874	MTMR6	22	PRINCIPAL:1
1	PB.5013.8	full-splice_match	coding	FALSE	ENSG00000139531.13	ENST00000266971	8	Coding known (complete match)	40.625	SUOX	21	PRINCIPAL:1
1	PB.4974.2	full-splice_match	coding	FALSE	ENSG00000139546.11	ENST00000266987	7	Coding known (alternate 3/5 end)	55.75	TARBP2	15	PRINCIPAL:1
1	PB.6086.1	full-splice_match	coding	FALSE	ENSG00000139800.9	ENST00000267294	5	Coding known (alternate 3/5 end)	52.6385	ZIC5	19	PRINCIPAL:1
1	PB.6934.4	full-splice_match	coding	FALSE	ENSG00000140104.14	ENST00000547315	6	Coding known (complete match)	52.1739	CLBA1	7	PRINCIPAL:1
1	PB.7514.4	full-splice_match	coding	FALSE	ENSG00000140391.15	ENST00000267970	9	Coding known (alternate 3/5 end)	89.1868	TSPAN3	16	PRINCIPAL:1
1	PB.7524.7	full-splice_match	coding	FALSE	ENSG00000140395.9	ENST00000267973	7	Coding known (complete match)	82.4561	SKIC8	16	PRINCIPAL:1
1	PB.7677.1	full-splice_match	coding	FALSE	ENSG00000140450.9	ENST00000268042	7	Coding known (complete match)	93.0108	ARRDC4	14	PRINCIPAL:1
1	PB.7913.7	full-splice_match	coding	FALSE	ENSG00000140650.13	ENST00000268261	9	Coding known (complete match)	85.968	PMM2	22	PRINCIPAL:1
1	PB.8639.3	full-splice_match	coding	FALSE	ENSG00000140941.14	ENST00000268607	10	Coding known (complete match)	69.313	MAP1LC3B	16	PRINCIPAL:1
1	PB.7862.5	full-splice_match	coding	FALSE	ENSG00000140987.21	ENST00000396852	9	Coding known (complete match)	25.5034	ZSCAN32	18	PRINCIPAL:1
1	PB.8417.7	full-splice_match	coding	FALSE	ENSG00000141084.12	ENST00000317506	8	Coding known (complete match)	54.5455	RANBP10	19	PRINCIPAL:1
1	PB.8431.1	full-splice_match	coding	FALSE	ENSG00000141096.6	ENST00000268793	6	Coding known (complete match)	100	DPEP3	11	PRINCIPAL:2
1	PB.9935.19	full-splice_match	coding	FALSE	ENSG00000141577.14	ENST00000450824	7	Coding known (complete match)	61.1511	CEP131	0	PRINCIPAL:3
1	PB.10281.43	full-splice_match	coding	FALSE	ENSG00000141644.18	ENST00000457839	6	Coding known (alternate 3/5 end)	16.4659	MBD1	15.936	ALTERNATIVE:2
1	PB.10835.2	full-splice_match	coding	FALSE	ENSG00000141854.10	ENST00000587086	3	Coding known (complete match)	76.9231	MISP3	8	PRINCIPAL:1
1	PB.14353.14	full-splice_match	coding	FALSE	ENSG00000141959.17	ENST00000349048	9	Coding known (complete match)	84.3588	PFKL	22	PRINCIPAL:1
1	PB.11177.4	full-splice_match	coding	FALSE	ENSG00000142065.14	ENST00000270001	12	Coding known (alternate 3/5 end)	72.8814	ZFP14	20	PRINCIPAL:1
1	PB.11114.3	full-splice_match	coding	FALSE	ENSG00000142279.13	ENST00000590071	7	Coding known (alternate 3/5 end)	91.2621	WTIP	19	PRINCIPAL:1
1	PB.372.6	full-splice_match	coding	FALSE	ENSG00000142676.14	ENST00000643754	2	Coding known (alternate 3/5 end)	88.4819	RPL11	15.934	PRINCIPAL:4
1	PB.1042.10	full-splice_match	coding	FALSE	ENSG00000142871.18	ENST00000451137	7	Coding known (alternate 3/5 end)	79.7744	CCN1	22	PRINCIPAL:1
1	PB.1658.2	full-splice_match	coding	FALSE	ENSG00000143256.5	ENST00000368010	4	Coding known (complete match)	95.8225	PFDN2	16	PRINCIPAL:1
1	PB.1614.2	full-splice_match	coding	FALSE	ENSG00000143303.12	ENST00000368216	9	Coding known (complete match)	43.4783	METTL25B	19.002	PRINCIPAL:1
1	PB.1830.1	full-splice_match	coding	FALSE	ENSG00000143333.7	ENST00000367558	6	Coding known (complete match)	97.5	RGS16	15	PRINCIPAL:1
1	PB.1458.8	full-splice_match	coding	FALSE	ENSG00000143363.17	ENST00000271620	8	Coding known (complete match)	34.0984	PRUNE1	21	PRINCIPAL:1
1	PB.1525.2	full-splice_match	coding	FALSE	ENSG00000143612.21	ENST00000350592	7	Coding known (alternate 3/5 end)	44.3325	C1orf43	1.272	MINOR
1	PB.1505.1	full-splice_match	coding	FALSE	ENSG00000143624.14	ENST00000318967	7	Coding known (alternate 3/5 end)	54.8872	INTS3	14	PRINCIPAL:1
1	PB.11838.10	full-splice_match	coding	FALSE	ENSG00000143727.16	ENST00000272065	10	Coding known (complete match)	48.3815	ACP1	17.658	PRINCIPAL:3
1	PB.2164.1	full-splice_match	coding	FALSE	ENSG00000143761.16	ENST00000272102	10	Coding known (complete match)	88.2812	ARF1	22	PRINCIPAL:1
1	PB.13006.5	full-splice_match	coding	FALSE	ENSG00000144320.14	ENST00000272748	9	Coding known (alternate 3/5 end)	50	LNPK	13	PRINCIPAL:1
1	PB.13323.7	full-splice_match	coding	FALSE	ENSG00000144591.20	ENST00000313597	10	Coding known (complete match)	60.3093	GMPPA	21.274	PRINCIPAL:1
1	PB.15774.19	full-splice_match	coding	FALSE	ENSG00000144815.17	ENST00000273347	10	Coding known (alternate 3/5 end)	25.9542	NXPE3	9	PRINCIPAL:2
1	PB.16852.7	full-splice_match	coding	FALSE	ENSG00000145241.11	ENST00000273853	11	Coding known (alternate 3/5 end)	56.1151	CENPC	13	PRINCIPAL:1
1	PB.17148.9	full-splice_match	coding	FALSE	ENSG00000145349.18	ENST00000394524	7	Coding known (alternate 3/5 end)	33.6134	CAMK2D	15.726	MINOR
1	PB.17605.3	full-splice_match	coding	FALSE	ENSG00000145569.6	ENST00000274217	4	Coding known (alternate 3/5 end)	45.9459	OTULINL	15	PRINCIPAL:1
1	PB.17883.1	full-splice_match	coding	FALSE	ENSG00000145741.17	ENST00000335895	12	Coding known (alternate 3/5 end)	84.3528	BTF3	16	PRINCIPAL:1
1	PB.19548.1	full-splice_match	coding	FALSE	ENSG00000146267.12	ENST00000389677	6	Coding known (alternate 3/5 end)	33.8462	FAXC	22	PRINCIPAL:1
1	PB.19754.2	full-splice_match	coding	FALSE	ENSG00000146410.12	ENST00000420702	6	Coding known (complete match)	57.4074	MTFR2	7	PRINCIPAL:1
1	PB.20390.2	full-splice_match	coding	FALSE	ENSG00000146648.20	ENST00000275493	7	Coding known (alternate 3/5 end)	42.8571	EGFR	20	PRINCIPAL:1
1	PB.20422.4	full-splice_match	coding	FALSE	ENSG00000146757.14	ENST00000328747	12	Coding known (complete match)	63.0769	ZNF92	14	PRINCIPAL:2
1	PB.23830.1	full-splice_match	coding	FALSE	ENSG00000147224.13	ENST00000372435	10	Coding known (complete match)	63.3431	PRPS1	22	PRINCIPAL:1
1	PB.22302.5	full-splice_match	coding	FALSE	ENSG00000147894.17	ENST00000380003	8	Coding known (complete match)	78.3133	C9orf72	16	PRINCIPAL:1
1	PB.22889.3	full-splice_match	coding	FALSE	ENSG00000148175.13	ENST00000286713	7	Coding known (alternate 3/5 end)	53.6585	STOM	15	PRINCIPAL:1
1	PB.23094.3	full-splice_match	coding	FALSE	ENSG00000148290.10	ENST00000371974	8	Coding known (alternate 3/5 end)	89.2473	SURF1	8	PRINCIPAL:1
1	PB.22962.8	full-splice_match	coding	FALSE	ENSG00000148356.15	ENST00000300417	11	Coding known (complete match)	52.2727	LRSAM1	22	PRINCIPAL:1
1	PB.2415.6	full-splice_match	coding	FALSE	ENSG00000148429.15	ENST00000609104	6	Coding known (alternate 3/5 end)	38.0368	USP6NL	10	PRINCIPAL:2
1	PB.2463.13	full-splice_match	coding	FALSE	ENSG00000148484.18	ENST00000345264	10	Coding known (alternate 3/5 end)	52.6797	RSU1	13.546	PRINCIPAL:1
1	PB.3294.15	full-splice_match	coding	FALSE	ENSG00000148824.19	ENST00000317502	11	Coding known (alternate 3/5 end)	49.2574	MTG1	20	PRINCIPAL:1
1	PB.3118.7	full-splice_match	coding	FALSE	ENSG00000148834.13	ENST00000369713	10	Coding known (complete match)	81.1634	GSTO1	21	PRINCIPAL:1
1	PB.3772.24	full-splice_match	coding	FALSE	ENSG00000149016.16	ENST00000476907	6	Coding known (complete match)	75.179	TUT1	20	PRINCIPAL:1
1	PB.3423.7	full-splice_match	coding	FALSE	ENSG00000149054.16	ENST00000278319	10	Coding known (alternate 3/5 end)	35	ZNF215	19	PRINCIPAL:1
1	PB.3624.1	full-splice_match	coding	FALSE	ENSG00000149084.13	ENST00000278353	10	Coding known (alternate 3/5 end)	88.2883	HSD17B12	21	PRINCIPAL:1
1	PB.4249.12	full-splice_match	coding	FALSE	ENSG00000149308.17	ENST00000278612	9	Coding known (alternate 3/5 end)	21.2121	NPAT	7	PRINCIPAL:1
1	PB.13667.15	full-splice_match	coding	FALSE	ENSG00000149474.15	ENST00000377681	8	Coding known (alternate 3/5 end)	62.536	KAT14	16	PRINCIPAL:3
1	PB.3748.1	full-splice_match	coding	FALSE	ENSG00000149483.13	ENST00000278826	11	Coding known (alternate 3/5 end)	51.0638	TMEM138	16	PRINCIPAL:1
1	PB.3775.2	full-splice_match	coding	FALSE	ENSG00000149541.10	ENST00000265471	10	Coding known (alternate 3/5 end)	92.9577	B3GAT3	21	PRINCIPAL:1
1	PB.4407.3	full-splice_match	coding	FALSE	ENSG00000149548.15	ENST00000344762	6	Coding known (alternate 3/5 end)	37.5	CCDC15	0	PRINCIPAL:4
1	PB.14084.5	full-splice_match	coding	FALSE	ENSG00000149679.12	ENST00000279101	10	Coding known (alternate 3/5 end)	60.119	CABLES2	11.694	PRINCIPAL:1
1	PB.5702.6	full-splice_match	coding	FALSE	ENSG00000150457.9	ENST00000382592	5	Coding known (complete match)	57.6087	LATS2	19	PRINCIPAL:1
1	PB.4275.4	full-splice_match	coding	FALSE	ENSG00000150764.14	ENST00000440460	7	Coding known (alternate 3/5 end)	39.0805	DIXDC1	15.032	PRINCIPAL:1
1	PB.6106.5	full-splice_match	coding	FALSE	ENSG00000151287.17	ENST00000376032	9	Coding known (alternate 3/5 end)	41.7722	TEX30	22	PRINCIPAL:1
1	PB.3148.1	full-splice_match	coding	FALSE	ENSG00000151532.14	ENST00000393077	3	Coding known (alternate 3/5 end)	32.8767	VTI1A	12	PRINCIPAL:4
1	PB.17340.1	full-splice_match	coding	FALSE	ENSG00000151962.8	ENST00000514866	5	Coding known (alternate 3/5 end)	81.4815	RBM46	10.895	ALTERNATIVE:1
1	PB.12090.3	full-splice_match	coding	FALSE	ENSG00000152133.16	ENST00000674370	2	Coding known (complete match)	84.7458	GPATCH11	12	PRINCIPAL:1
1	PB.12974.5	full-splice_match	coding	FALSE	ENSG00000152256.14	ENST00000282077	8	Coding known (alternate 3/5 end)	49.5726	PDK1	21	PRINCIPAL:1
1	PB.12464.3	full-splice_match	coding	FALSE	ENSG00000152284.5	ENST00000282111	4	Coding known (alternate 3/5 end)	86.4103	TCF7L1	12	PRINCIPAL:1
1	PB.15180.1	full-splice_match	coding	FALSE	ENSG00000152642.11	ENST00000282541	10	Coding known (alternate 3/5 end)	76.9231	GPD1L	22	PRINCIPAL:1
1	PB.2330.35	full-splice_match	coding	FALSE	ENSG00000153207.16	ENST00000648844	2	Coding known (alternate 3/5 end)	39.8714	AHCTF1	8	PRINCIPAL:4
1	PB.19667.2	full-splice_match	coding	FALSE	ENSG00000153989.8	ENST00000368494	4	Coding known (alternate 3/5 end)	35.7616	NUS1	15	PRINCIPAL:1
1	PB.6526.15	full-splice_match	coding	FALSE	ENSG00000154001.14	ENST00000337537	8	Coding known (alternate 3/5 end)	33.9041	PPP2R5E	16	PRINCIPAL:1
1	PB.995.1	full-splice_match	coding	FALSE	ENSG00000154027.19	ENST00000354567	7	Coding known (alternate 3/5 end)	44	AK5	22	PRINCIPAL:1
1	PB.16248.47	full-splice_match	coding	FALSE	ENSG00000154310.17	ENST00000470834	5	Coding known (alternate 3/5 end)	11.745	TNIK	18	ALTERNATIVE:1
1	PB.17478.1	full-splice_match	coding	FALSE	ENSG00000154553.16	ENST00000284771	7	Coding known (alternate 3/5 end)	100	PDLIM3	17.52	PRINCIPAL:2
1	PB.15048.12	full-splice_match	coding	FALSE	ENSG00000154743.19	ENST00000679699	1	Coding known (alternate 3/5 end)	26.087	TSEN2	10	PRINCIPAL:2
1	PB.10092.8	full-splice_match	coding	FALSE	ENSG00000154845.16	ENST00000400555	7	Coding known (alternate 3/5 end)	18.4615	PPP4R1	10	PRINCIPAL:4
1	PB.23701.1	full-splice_match	coding	FALSE	ENSG00000155008.16	ENST00000373173	7	Coding known (alternate 3/5 end)	80	APOOL	15	PRINCIPAL:1
1	PB.1229.3	full-splice_match	coding	FALSE	ENSG00000155363.19	ENST00000369645	6	Coding known (alternate 3/5 end)	55.6351	MOV10	21	PRINCIPAL:1
1	PB.5064.7	full-splice_match	coding	FALSE	ENSG00000155980.13	ENST00000455537	7	Coding known (complete match)	47.4576	KIF5A	22	PRINCIPAL:1
1	PB.13388.1	full-splice_match	coding	FALSE	ENSG00000156966.7	ENST00000287590	6	Coding known (alternate 3/5 end)	77.6536	B3GNT7	14.75	PRINCIPAL:2
1	PB.20657.5	full-splice_match	coding	FALSE	ENSG00000157259.8	ENST00000287957	5	Coding known (alternate 3/5 end)	63.2258	GATAD1	12	PRINCIPAL:1
1	PB.89.12	full-splice_match	coding	FALSE	ENSG00000157911.11	ENST00000447513	7	Coding known (alternate 3/5 end)	50.8982	PEX10	18	PRINCIPAL:2
1	PB.1630.2	full-splice_match	coding	FALSE	ENSG00000158473.8	ENST00000674085	2	Coding known (alternate 3/5 end)	41.6667	CD1D	19	PRINCIPAL:1
1	PB.13306.3	full-splice_match	coding	FALSE	ENSG00000158552.13	ENST00000444522	6	Coding known (complete match)	68	ZFAND2B	20.848	PRINCIPAL:1
1	PB.20348.29	full-splice_match	coding	FALSE	ENSG00000158604.15	ENST00000457408	7	Coding known (alternate 3/5 end)	50.4329	TMED4	14	PRINCIPAL:1
1	PB.1956.3	full-splice_match	coding	FALSE	ENSG00000158615.10	ENST00000367188	5	Coding known (complete match)	57.3394	PPP1R15B	14	PRINCIPAL:1
1	PB.319.5	full-splice_match	coding	FALSE	ENSG00000158828.8	ENST00000321556	5	Coding known (alternate 3/5 end)	71.68	PINK1	18	PRINCIPAL:1
1	PB.21400.13	full-splice_match	coding	FALSE	ENSG00000158941.17	ENST00000308511	9	Coding known (complete match)	72.173	CCAR2	9	PRINCIPAL:1
1	PB.1941.1	full-splice_match	coding	FALSE	ENSG00000159348.13	ENST00000367249	9	Coding known (complete match)	93.9759	CYB5R1	22	PRINCIPAL:1
1	PB.12427.1	full-splice_match	coding	FALSE	ENSG00000159399.10	ENST00000290573	7	Coding known (alternate 3/5 end)	50.6401	HK2	21.334	PRINCIPAL:1
1	PB.15943.2	full-splice_match	coding	FALSE	ENSG00000159685.11	ENST00000290913	8	Coding known (complete match)	93.8017	CHCHD6	13	PRINCIPAL:1
1	PB.11015.1	full-splice_match	coding	FALSE	ENSG00000160229.13	ENST00000344519	10	Coding known (alternate 3/5 end)	30	ZNF66	18	PRINCIPAL:1
1	PB.4322.2	full-splice_match	coding	FALSE	ENSG00000160588.10	ENST00000278949	9	Coding known (complete match)	69.5652	MPZL3	14.982	PRINCIPAL:1
1	PB.9119.3	full-splice_match	coding	FALSE	ENSG00000160606.11	ENST00000292090	8	Coding known (complete match)	88.2353	TLCD1	14	PRINCIPAL:1
1	PB.1567.2	full-splice_match	coding	FALSE	ENSG00000160752.15	ENST00000467076	5	Coding known (alternate 3/5 end)	54.2362	FDPS	22	PRINCIPAL:1
1	PB.1595.1	full-splice_match	coding	FALSE	ENSG00000160785.14	ENST00000359511	5	Coding known (alternate 3/5 end)	73.6211	SLC25A44	17.268	PRINCIPAL:2
1	PB.20817.7	full-splice_match	coding	FALSE	ENSG00000160993.4	ENST00000292566	4	Coding known (alternate 3/5 end)	40.7583	ALKBH4	14	PRINCIPAL:1
1	PB.16323.12	full-splice_match	coding	FALSE	ENSG00000161204.12	ENST00000429586	7	Coding known (complete match)	87.2109	ABCF3	16	PRINCIPAL:3
1	PB.4909.9	full-splice_match	coding	FALSE	ENSG00000161800.13	ENST00000312377	10	Coding known (complete match)	50.1229	RACGAP1	22	PRINCIPAL:1
1	PB.10803.1	full-splice_match	coding	FALSE	ENSG00000161860.8	ENST00000293695	8	Coding known (alternate 3/5 end)	100	SYCE2	7	PRINCIPAL:1
1	PB.8860.2	full-splice_match	coding	FALSE	ENSG00000161940.11	ENST00000293805	10	Coding known (alternate 3/5 end)	66.6667	BCL6B	21	PRINCIPAL:1
1	PB.7765.1	full-splice_match	coding	FALSE	ENSG00000162009.9	ENST00000689027	1	Coding known (complete match)	100	SSTR5	21	PRINCIPAL:1
1	PB.3750.2	full-splice_match	coding	FALSE	ENSG00000162144.10	ENST00000447532	6	Coding known (alternate 3/5 end)	64.0625	CYB561A3	17.67	MINOR
1	PB.838.6	full-splice_match	coding	FALSE	ENSG00000162384.14	ENST00000294360	5	Coding known (complete match)	73.0337	CZIB	21	PRINCIPAL:1
1	PB.1129.3	full-splice_match	coding	FALSE	ENSG00000162688.17	ENST00000361915	8	Coding known (alternate 3/5 end)	37.4502	AGL	22	PRINCIPAL:1
1	PB.1674.1	full-splice_match	coding	FALSE	ENSG00000162745.11	ENST00000294794	8	Coding known (complete match)	100	OLFML2B	15	PRINCIPAL:3
1	PB.2087.1	full-splice_match	coding	FALSE	ENSG00000162817.7	ENST00000294889	6	Coding known (complete match)	100	C1orf115	13	PRINCIPAL:1
1	PB.12205.10	full-splice_match	coding	FALSE	ENSG00000162869.16	ENST00000294952	13	Coding known (complete match)	44.9735	PPP1R21	10	PRINCIPAL:1
1	PB.2111.19	full-splice_match	coding	FALSE	ENSG00000162923.17	ENST00000651911	2	Coding known (alternate 3/5 end)	13.4328	WDR26	-2	MINOR
1	PB.13131.1	full-splice_match	coding	FALSE	ENSG00000162944.11	ENST00000295049	9	Coding known (alternate 3/5 end)	100	RFTN2	9	PRINCIPAL:1
1	PB.13371.2	full-splice_match	coding	FALSE	ENSG00000163053.11	ENST00000457406	5	Coding known (complete match)	100	SLC16A14	-2	MINOR
1	PB.16800.5	full-splice_match	coding	FALSE	ENSG00000163071.11	ENST00000419395	6	Coding known (alternate 3/5 end)	45	SPATA18	2.214	ALTERNATIVE:2
1	PB.1442.5	full-splice_match	coding	FALSE	ENSG00000163125.16	ENST00000369068	5	Coding known (alternate 3/5 end)	28.4091	RPRD2	7.868	PRINCIPAL:4
1	PB.1459.2	full-splice_match	coding	FALSE	ENSG00000163141.20	ENST00000368931	8	Coding known (alternate 3/5 end)	80	BNIPL	15	PRINCIPAL:1
1	PB.16954.13	full-splice_match	coding	FALSE	ENSG00000163322.14	ENST00000321945	12	Coding known (alternate 3/5 end)	38.0488	ABRAXAS1	9	PRINCIPAL:1
1	PB.1536.3	full-splice_match	coding	FALSE	ENSG00000163344.6	ENST00000368467	4	Coding known (alternate 3/5 end)	94.5455	PMVK	22	PRINCIPAL:1
1	PB.15866.1	full-splice_match	coding	FALSE	ENSG00000163428.4	ENST00000295628	4	Coding known (complete match)	29.8077	LRRC58	14	PRINCIPAL:1
1	PB.1588.7	full-splice_match	coding	FALSE	ENSG00000163479.14	ENST00000295702	9	Coding known (complete match)	95.11	SSR2	16	PRINCIPAL:1
1	PB.15163.5	full-splice_match	coding	FALSE	ENSG00000163513.19	ENST00000295754	10	Coding known (alternate 3/5 end)	66.6667	TGFBR2	21	PRINCIPAL:1
1	PB.15540.1	full-splice_match	coding	FALSE	ENSG00000163666.10	ENST00000295934	8	Coding known (complete match)	72.5	HESX1	15	PRINCIPAL:1
1	PB.15309.10	full-splice_match	coding	FALSE	ENSG00000163807.6	ENST00000296121	6	Coding known (complete match)	47.381	KIAA1143	10	PRINCIPAL:1
1	PB.668.7	full-splice_match	coding	FALSE	ENSG00000164002.12	ENST00000415550	6	Coding known (complete match)	29.0323	EXO5	8	PRINCIPAL:1
1	PB.17056.2	full-splice_match	coding	FALSE	ENSG00000164024.12	ENST00000296411	11	Coding known (alternate 3/5 end)	81.3424	METAP1	22	PRINCIPAL:1
1	PB.17083.9	full-splice_match	coding	FALSE	ENSG00000164039.15	ENST00000296424	9	Coding known (alternate 3/5 end)	61.2245	BDH2	22	PRINCIPAL:1
1	PB.17159.3	full-splice_match	coding	FALSE	ENSG00000164099.3	ENST00000296498	3	Coding known (alternate 3/5 end)	48	PRSS12	20	PRINCIPAL:1
1	PB.17408.1	full-splice_match	coding	FALSE	ENSG00000164117.14	ENST00000393674	7	Coding known (complete match)	44.7368	FBXO8	16	PRINCIPAL:1
1	PB.17917.9	full-splice_match	coding	FALSE	ENSG00000164253.14	ENST00000296679	9	Coding known (alternate 3/5 end)	47.5884	WDR41	16	PRINCIPAL:1
1	PB.17886.9	full-splice_match	coding	FALSE	ENSG00000164338.10	ENST00000296792	9	Coding known (alternate 3/5 end)	27.6923	UTP15	14	PRINCIPAL:1
1	PB.19419.2	full-splice_match	coding	FALSE	ENSG00000164430.17	ENST00000370315	4	Coding known (complete match)	72.1311	CGAS	19	PRINCIPAL:1
1	PB.21804.1	full-splice_match	coding	FALSE	ENSG00000164949.8	ENST00000297596	3	Coding known (complete match)	61.7021	GEM	22	PRINCIPAL:1
1	PB.22236.14	full-splice_match	coding	FALSE	ENSG00000164975.16	ENST00000380821	8	Coding known (complete match)	54.0373	SNAPC3	19	PRINCIPAL:1
1	PB.22353.2	full-splice_match	coding	FALSE	ENSG00000164978.18	ENST00000346365	8	Coding known (alternate 3/5 end)	86.6667	NUDT2	22	PRINCIPAL:1
1	PB.22351.5	full-splice_match	coding	FALSE	ENSG00000165006.14	ENST00000297661	9	Coding known (complete match)	76.6529	UBAP1	9	PRINCIPAL:1
1	PB.23309.7	full-splice_match	coding	FALSE	ENSG00000165195.16	ENST00000333590	6	Coding known (complete match)	52.5424	PIGA	21	PRINCIPAL:1
1	PB.6387.1	full-splice_match	coding	FALSE	ENSG00000165502.7	ENST00000298289	7	Coding known (alternate 3/5 end)	96.5313	RPL36AL	18	PRINCIPAL:1
1	PB.2408.12	full-splice_match	coding	FALSE	ENSG00000165629.20	ENST00000356708	12	Coding known (complete match)	90.9578	ATP5F1C	17	PRINCIPAL:3
1	PB.23131.19	full-splice_match	coding	FALSE	ENSG00000165684.6	ENST00000684778	1	Coding known (complete match)	40.1575	SNAPC4	12	PRINCIPAL:1
1	PB.7050.1	full-splice_match	coding	FALSE	ENSG00000166068.13	ENST00000299084	9	Coding known (alternate 3/5 end)	60	SPRED1	19	PRINCIPAL:1
1	PB.3063.1	full-splice_match	coding	FALSE	ENSG00000166169.17	ENST00000370169	5	Coding known (alternate 3/5 end)	26.9565	POLL	21	PRINCIPAL:1
1	PB.7521.9	full-splice_match	coding	FALSE	ENSG00000166411.14	ENST00000299518	7	Coding known (alternate 3/5 end)	66.0194	IDH3A	22	PRINCIPAL:1
1	PB.8580.1	full-splice_match	coding	FALSE	ENSG00000166451.14	ENST00000299572	9	Coding known (complete match)	49.7674	CENPN	3.804	MINOR
1	PB.2820.9	full-splice_match	coding	FALSE	ENSG00000166507.19	ENST00000309979	11	Coding known (alternate 3/5 end)	82.0513	NDST2	22	PRINCIPAL:1
1	PB.5049.1	full-splice_match	coding	FALSE	ENSG00000166886.13	ENST00000300131	8	Coding known (alternate 3/5 end)	80.4878	NAB2	11	PRINCIPAL:3
1	PB.5065.1	full-splice_match	coding	FALSE	ENSG00000166908.18	ENST00000354947	10	Coding known (complete match)	67.3611	PIP4K2C	21	PRINCIPAL:1
1	PB.10653.10	full-splice_match	coding	FALSE	ENSG00000167772.12	ENST00000301455	7	Coding known (complete match)	100	ANGPTL4	21	PRINCIPAL:1
1	PB.3964.17	full-splice_match	coding	FALSE	ENSG00000167792.13	ENST00000322776	11	Coding known (complete match)	83.1701	NDUFV1	21	PRINCIPAL:1
1	PB.8831.11	full-splice_match	coding	FALSE	ENSG00000167840.13	ENST00000573015	5	Coding known (complete match)	34.2541	ZNF232	-2	MINOR
1	PB.9807.4	full-splice_match	coding	FALSE	ENSG00000167863.12	ENST00000301587	9	Coding known (alternate 3/5 end)	95.2677	ATP5PD	16	PRINCIPAL:1
1	PB.21445.2	full-splice_match	coding	FALSE	ENSG00000168077.14	ENST00000301904	4	Coding known (alternate 3/5 end)	60.0877	SCARA3	14	PRINCIPAL:1
1	PB.16693.13	full-splice_match	coding	FALSE	ENSG00000168228.16	ENST00000302874	9	Coding known (alternate 3/5 end)	54.9133	ZCCHC4	20	PRINCIPAL:1
1	PB.15490.8	full-splice_match	coding	FALSE	ENSG00000168268.11	ENST00000422318	7	Coding known (alternate 3/5 end)	78.8158	NT5DC2	15	PRINCIPAL:2
1	PB.6850.1	full-splice_match	coding	FALSE	ENSG00000168350.8	ENST00000305631	7	Coding known (alternate 3/5 end)	100	DEGS2	16	PRINCIPAL:1
1	PB.500.3	full-splice_match	coding	FALSE	ENSG00000168528.12	ENST00000373709	8	Coding known (complete match)	91.9831	SERINC2	15	PRINCIPAL:1
1	PB.636.1	full-splice_match	coding	FALSE	ENSG00000168653.11	ENST00000372967	3	Coding known (alternate 3/5 end)	96.8125	NDUFS5	16	PRINCIPAL:1
1	PB.12477.8	full-splice_match	coding	FALSE	ENSG00000168883.20	ENST00000323701	11	Coding known (complete match)	74.4498	USP39	18.772	PRINCIPAL:1
1	PB.7685.8	full-splice_match	coding	FALSE	ENSG00000168904.15	ENST00000301981	8	Coding known (alternate 3/5 end)	50	LRRC28	16	PRINCIPAL:1
1	PB.7403.6	full-splice_match	coding	FALSE	ENSG00000169018.6	ENST00000306917	5	Coding known (alternate 3/5 end)	25.502	FEM1B	16	PRINCIPAL:1
1	PB.6165.1	full-splice_match	coding	FALSE	ENSG00000169062.15	ENST00000375299	8	Coding known (alternate 3/5 end)	23.3566	UPF3A	12	PRINCIPAL:1
1	PB.18410.1	full-splice_match	coding	FALSE	ENSG00000169302.16	ENST00000398523	3	Coding known (alternate 3/5 end)	100	STK32A	18	MINOR
1	PB.18198.7	full-splice_match	coding	FALSE	ENSG00000169567.13	ENST00000304043	10	Coding known (alternate 3/5 end)	86.9439	HINT1	22	PRINCIPAL:1
1	PB.104.1	full-splice_match	coding	FALSE	ENSG00000169598.17	ENST00000378209	8	Coding known (alternate 3/5 end)	91.4894	DFFB	18	PRINCIPAL:1
1	PB.7582.3	full-splice_match	coding	FALSE	ENSG00000169612.4	ENST00000304191	4	Coding known (alternate 3/5 end)	52.3952	RAMAC	16	PRINCIPAL:1
1	PB.20783.1	full-splice_match	coding	FALSE	ENSG00000169871.13	ENST00000306085	11	Coding known (alternate 3/5 end)	64.5161	TRIM56	20	PRINCIPAL:1
1	PB.9810.16	full-splice_match	coding	FALSE	ENSG00000170190.16	ENST00000329783	9	Coding known (complete match)	13.4752	SLC16A5	6	PRINCIPAL:2
1	PB.8869.1	full-splice_match	coding	FALSE	ENSG00000170296.10	ENST00000302386	10	Coding known (alternate 3/5 end)	78.5095	GABARAP	16	PRINCIPAL:1
1	PB.6680.1	full-splice_match	coding	FALSE	ENSG00000170345.10	ENST00000303562	9	Coding known (alternate 3/5 end)	82.5137	FOS	15	PRINCIPAL:1
1	PB.13702.1	full-splice_match	coding	FALSE	ENSG00000170373.9	ENST00000304749	7	Coding known (complete match)	100	CST1	13	PRINCIPAL:1
1	PB.3266.2	full-splice_match	coding	FALSE	ENSG00000170430.10	ENST00000306010	8	Coding known (alternate 3/5 end)	94.382	MGMT	18.584	MINOR
1	PB.16981.8	full-splice_match	coding	FALSE	ENSG00000170502.13	ENST00000302174	9	Coding known (alternate 3/5 end)	76.4286	NUDT9	14.136	ALTERNATIVE:1
1	PB.8027.3	full-splice_match	coding	FALSE	ENSG00000170537.13	ENST00000304381	10	Coding known (alternate 3/5 end)	41.6667	TMC7	8	PRINCIPAL:1
1	PB.21982.1	full-splice_match	coding	FALSE	ENSG00000170881.5	ENST00000303545	4	Coding known (alternate 3/5 end)	90.2703	RNF139	15	PRINCIPAL:1
1	PB.11657.7	full-splice_match	coding	FALSE	ENSG00000170954.12	ENST00000243643	9	Coding known (complete match)	26.1538	ZNF415	14	PRINCIPAL:4
1	PB.8261.14	full-splice_match	coding	FALSE	ENSG00000171208.10	ENST00000562435	6	Coding known (alternate 3/5 end)	28.3019	NETO2	15	PRINCIPAL:4
1	PB.21364.2	full-splice_match	coding	FALSE	ENSG00000171428.15	ENST00000307719	9	Coding known (alternate 3/5 end)	44.4444	NAT1	22	PRINCIPAL:1
1	PB.4691.22	full-splice_match	coding	FALSE	ENSG00000171681.13	ENST00000261168	9	Coding known (alternate 3/5 end)	24.9664	ATF7IP	8	PRINCIPAL:4
1	PB.6560.1	full-splice_match	coding	FALSE	ENSG00000171723.16	ENST00000478722	6	Coding known (alternate 3/5 end)	87.2549	GPHN	20.078	MINOR
1	PB.11863.7	full-splice_match	coding	FALSE	ENSG00000171863.15	ENST00000645674	2	Coding known (alternate 3/5 end)	92.9455	RPS7	16	PRINCIPAL:1
1	PB.13584.1	full-splice_match	coding	FALSE	ENSG00000171873.8	ENST00000379453	6	Coding known (complete match)	60	ADRA1D	14	PRINCIPAL:1
1	PB.13950.14	full-splice_match	coding	FALSE	ENSG00000172315.6	ENST00000372114	4	Coding known (alternate 3/5 end)	55.4974	TP53RK	13	PRINCIPAL:1
1	PB.21053.3	full-splice_match	coding	FALSE	ENSG00000172331.12	ENST00000344924	8	Coding known (complete match)	94.8598	BPGM	16	PRINCIPAL:1
1	PB.24089.7	full-splice_match	coding	FALSE	ENSG00000172534.14	ENST00000310441	12	Coding known (alternate 3/5 end)	22.3516	HCFC1	8	PRINCIPAL:2
1	PB.11844.7	full-splice_match	coding	FALSE	ENSG00000172554.12	ENST00000308624	10	Coding known (complete match)	26.3158	SNTG2	15	PRINCIPAL:1
1	PB.11025.12	full-splice_match	coding	FALSE	ENSG00000172687.14	ENST00000311015	7	Coding known (alternate 3/5 end)	50.3356	ZNF738	4.842	MINOR
1	PB.9793.1	full-splice_match	coding	FALSE	ENSG00000172794.20	ENST00000392613	10	Coding known (complete match)	95	RAB37	15.341	PRINCIPAL:3
1	PB.3832.4	full-splice_match	coding	FALSE	ENSG00000173153.17	ENST00000000442	11	Coding known (complete match)	66.2281	ESRRA	17	PRINCIPAL:4
1	PB.21300.14	full-splice_match	coding	FALSE	ENSG00000173273.16	ENST00000310430	11	Coding known (alternate 3/5 end)	15.6364	TNKS	18	PRINCIPAL:1
1	PB.21408.10	full-splice_match	coding	FALSE	ENSG00000173530.6	ENST00000312584	4	Coding known (alternate 3/5 end)	83.4677	TNFRSF10D	12	PRINCIPAL:1
1	PB.23350.5	full-splice_match	coding	FALSE	ENSG00000173681.17	ENST00000379687	8	Coding known (alternate 3/5 end)	33.3333	BCLAF3	11.144	MINOR
1	PB.2381.5	full-splice_match	coding	FALSE	ENSG00000173848.19	ENST00000355029	9	Coding known (alternate 3/5 end)	47.191	NET1	12.91	MINOR
1	PB.3927.1	full-splice_match	coding	FALSE	ENSG00000173992.9	ENST00000533244	6	Coding known (alternate 3/5 end)	48.6239	CCS	21	PRINCIPAL:1
1	PB.1186.3	full-splice_match	coding	FALSE	ENSG00000174151.15	ENST00000420578	7	Coding known (complete match)	47.0588	CYB561D1	11	PRINCIPAL:2
1	PB.15765.1	full-splice_match	coding	FALSE	ENSG00000174173.7	ENST00000309922	7	Coding known (alternate 3/5 end)	89.3004	TRMT10C	12	PRINCIPAL:1
1	PB.13885.5	full-splice_match	coding	FALSE	ENSG00000174306.22	ENST00000683867	1	Coding known (alternate 3/5 end)	46.6667	ZHX3	20	PRINCIPAL:1
1	PB.3915.2	full-splice_match	coding	FALSE	ENSG00000174684.7	ENST00000311181	5	Coding known (complete match)	96.0298	B4GAT1	15	PRINCIPAL:1
1	PB.17128.2	full-splice_match	coding	FALSE	ENSG00000174749.6	ENST00000309733	6	Coding known (alternate 3/5 end)	56.5217	FAM241A	8	PRINCIPAL:1
1	PB.413.3	full-splice_match	coding	FALSE	ENSG00000175087.10	ENST00000374269	2	Coding known (complete match)	71.6981	PDIK1L	22	PRINCIPAL:1
1	PB.16330.2	full-splice_match	coding	FALSE	ENSG00000175182.15	ENST00000340957	9	Coding known (complete match)	57.1429	FAM131A	11	PRINCIPAL:4
1	PB.21820.2	full-splice_match	coding	FALSE	ENSG00000175895.4	ENST00000315367	4	Coding known (complete match)	87.3684	PLEKHF2	18	PRINCIPAL:1
1	PB.23176.2	full-splice_match	coding	FALSE	ENSG00000176101.12	ENST00000322310	10	Coding known (complete match)	53.6321	SSNA1	9	PRINCIPAL:1
1	PB.3582.2	full-splice_match	coding	FALSE	ENSG00000176148.16	ENST00000334274	9	Coding known (alternate 3/5 end)	75	TCP11L1	15	PRINCIPAL:1
1	PB.9161.6	full-splice_match	coding	FALSE	ENSG00000176208.9	ENST00000321990	5	Coding known (complete match)	38.3178	ATAD5	18	PRINCIPAL:1
1	PB.16307.1	full-splice_match	coding	FALSE	ENSG00000176597.12	ENST00000326505	4	Coding known (alternate 3/5 end)	43.5897	B3GNT5	16	PRINCIPAL:1
1	PB.21767.6	full-splice_match	coding	FALSE	ENSG00000176623.12	ENST00000406452	8	Coding known (complete match)	22.8426	RMDN1	8	PRINCIPAL:1
1	PB.21760.6	full-splice_match	coding	FALSE	ENSG00000176731.12	ENST00000612977	4	Coding known (complete match)	54.5752	RBIS	10	PRINCIPAL:1
1	PB.3333.4	full-splice_match	coding	FALSE	ENSG00000177030.19	ENST00000382409	4	Coding known (alternate 3/5 end)	82.4766	DEAF1	20	PRINCIPAL:1
1	PB.11429.1	full-splice_match	coding	FALSE	ENSG00000177045.11	ENST00000317578	7	Coding known (complete match)	59.5588	SIX5	14	PRINCIPAL:1
1	PB.3342.9	full-splice_match	coding	FALSE	ENSG00000177595.19	ENST00000347755	10	Coding known (complete match)	22.1374	PIDD1	14	PRINCIPAL:1
1	PB.2196.7	full-splice_match	coding	FALSE	ENSG00000177614.11	ENST00000391860	7	Coding known (alternate 3/5 end)	68.6695	PGBD5	14	PRINCIPAL:1
1	PB.1560.6	full-splice_match	coding	FALSE	ENSG00000177628.16	ENST00000368373	8	Coding known (complete match)	67.2414	GBA1	20	PRINCIPAL:1
1	PB.14241.4	full-splice_match	coding	FALSE	ENSG00000177692.12	ENST00000381947	4	Coding known (alternate 3/5 end)	62.5	DNAJC28	8	PRINCIPAL:1
1	PB.1637.1	full-splice_match	coding	FALSE	ENSG00000177807.10	ENST00000644903	1	Coding known (alternate 3/5 end)	100	KCNJ10	16	PRINCIPAL:1
1	PB.1425.2	full-splice_match	coding	FALSE	ENSG00000178096.9	ENST00000369152	6	Coding known (complete match)	73.8095	BOLA1	15	PRINCIPAL:1
1	PB.9076.5	full-splice_match	coding	FALSE	ENSG00000178307.10	ENST00000317635	6	Coding known (alternate 3/5 end)	72.4234	TMEM11	10	PRINCIPAL:1
1	PB.18662.4	full-splice_match	coding	FALSE	ENSG00000178338.11	ENST00000322434	8	Coding known (alternate 3/5 end)	25.7143	ZNF354B	19	PRINCIPAL:1
1	PB.22571.5	full-splice_match	coding	FALSE	ENSG00000178966.17	ENST00000445877	6	Coding known (complete match)	65.0602	RMI1	14	PRINCIPAL:1
1	PB.11237.4	full-splice_match	coding	FALSE	ENSG00000178982.10	ENST00000248342	9	Coding known (alternate 3/5 end)	82.0452	EIF3K	16	PRINCIPAL:1
1	PB.10804.3	full-splice_match	coding	FALSE	ENSG00000179115.11	ENST00000314606	9	Coding known (alternate 3/5 end)	94.1276	FARSA	21	PRINCIPAL:1
1	PB.15296.5	full-splice_match	coding	FALSE	ENSG00000179152.20	ENST00000412611	6	Coding known (alternate 3/5 end)	31.3725	TCAIM	-2	MINOR
1	PB.5604.5	full-splice_match	coding	FALSE	ENSG00000179195.16	ENST00000337815	9	Coding known (alternate 3/5 end)	23.3333	ZNF664	20	PRINCIPAL:1
1	PB.476.6	full-splice_match	coding	FALSE	ENSG00000180098.9	ENST00000373830	4	Coding known (alternate 3/5 end)	69.6078	TRNAU1AP	16	PRINCIPAL:1
1	PB.9774.2	full-splice_match	coding	FALSE	ENSG00000180616.9	ENST00000357585	4	Coding known (alternate 3/5 end)	100	SSTR2	22	PRINCIPAL:1
1	PB.15940.1	full-splice_match	coding	FALSE	ENSG00000180767.11	ENST00000319340	7	Coding known (complete match)	88.4615	CHST13	14	PRINCIPAL:1
1	PB.23347.1	full-splice_match	coding	FALSE	ENSG00000180815.15	ENST00000338883	9	Coding known (complete match)	100	MAP3K15	19	PRINCIPAL:1
1	PB.22095.1	full-splice_match	coding	FALSE	ENSG00000181135.16	ENST00000534303	5	Coding known (alternate 3/5 end)	75	ZNF707	-2	MINOR
1	PB.23607.9	full-splice_match	coding	FALSE	ENSG00000181191.12	ENST00000374571	5	Coding known (complete match)	62.6907	PJA1	15	PRINCIPAL:2
1	PB.21620.1	full-splice_match	coding	FALSE	ENSG00000181195.11	ENST00000451791	7	Coding known (complete match)	100	PENK	15	PRINCIPAL:1
1	PB.9919.9	full-splice_match	coding	FALSE	ENSG00000181523.13	ENST00000326317	11	Coding known (complete match)	56.9231	SGSH	19	PRINCIPAL:1
1	PB.14305.1	full-splice_match	coding	FALSE	ENSG00000182240.16	ENST00000330333	11	Coding known (alternate 3/5 end)	65.7895	BACE2	18	PRINCIPAL:1
1	PB.9850.21	full-splice_match	coding	FALSE	ENSG00000182473.22	ENST00000332065	9	Coding known (alternate 3/5 end)	47.2629	EXOC7	14.192	MINOR
1	PB.11857.10	full-splice_match	coding	FALSE	ENSG00000182551.14	ENST00000327435	11	Coding known (alternate 3/5 end)	37.8313	ADI1	20	PRINCIPAL:1
1	PB.7303.13	full-splice_match	coding	FALSE	ENSG00000182718.18	ENST00000451270	7	Coding known (alternate 3/5 end)	82.96	ANXA2	22	PRINCIPAL:1
1	PB.2142.2	full-splice_match	coding	FALSE	ENSG00000182827.9	ENST00000366812	6	Coding known (complete match)	45.4286	ACBD3	20	PRINCIPAL:1
1	PB.17839.5	full-splice_match	coding	FALSE	ENSG00000183474.16	ENST00000380729	8	Coding known (alternate 3/5 end)	18.9873	GTF2H2C	22	PRINCIPAL:1
1	PB.1291.2	full-splice_match	coding	FALSE	ENSG00000183508.5	ENST00000369448	4	Coding known (alternate 3/5 end)	52.9412	TENT5C	16	PRINCIPAL:1
1	PB.2548.1	full-splice_match	coding	FALSE	ENSG00000183621.15	ENST00000436087	6	Coding known (alternate 3/5 end)	80	ZNF438	14.75	ALTERNATIVE:2
1	PB.9970.10	full-splice_match	coding	FALSE	ENSG00000183684.8	ENST00000505490	3	Coding known (alternate 3/5 end)	91.3777	ALYREF	13	PRINCIPAL:1
1	PB.14433.8	full-splice_match	coding	FALSE	ENSG00000183785.16	ENST00000330423	8	Coding known (alternate 3/5 end)	100	TUBA8	22	PRINCIPAL:1
1	PB.14740.10	full-splice_match	coding	FALSE	ENSG00000184381.20	ENST00000332509	8	Coding known (alternate 3/5 end)	30.1887	PLA2G6	14.22	PRINCIPAL:1
1	PB.7032.2	full-splice_match	coding	FALSE	ENSG00000184507.16	ENST00000438749	7	Coding known (alternate 3/5 end)	75	NUTM1	6	ALTERNATIVE:2
1	PB.7641.2	full-splice_match	coding	FALSE	ENSG00000185043.12	ENST00000328649	11	Coding known (alternate 3/5 end)	80	CIB1	22	PRINCIPAL:1
1	PB.2143.2	full-splice_match	coding	FALSE	ENSG00000185155.12	ENST00000366810	6	Coding known (alternate 3/5 end)	54	MIXL1	14	PRINCIPAL:1
1	PB.14474.17	full-splice_match	coding	FALSE	ENSG00000185252.19	ENST00000400451	7	Coding known (complete match)	27.7027	ZNF74	14	PRINCIPAL:2
1	PB.14607.1	full-splice_match	coding	FALSE	ENSG00000185340.15	ENST00000616432	4	Coding known (alternate 3/5 end)	37.4517	GAS2L1	18	PRINCIPAL:1
1	PB.14301.4	full-splice_match	coding	FALSE	ENSG00000185437.15	ENST00000333634	10	Coding known (complete match)	62.5	SH3BGR	12	PRINCIPAL:1
1	PB.5010.7	full-splice_match	coding	FALSE	ENSG00000185664.15	ENST00000548747	6	Coding known (complete match)	69.6452	PMEL	3	PRINCIPAL:2
1	PB.21664.2	full-splice_match	coding	FALSE	ENSG00000185697.17	ENST00000524176	2	Coding known (alternate 3/5 end)	91.6667	MYBL1	12	PRINCIPAL:4
1	PB.7535.6	full-splice_match	coding	FALSE	ENSG00000185787.15	ENST00000426013	7	Coding known (alternate 3/5 end)	78.3013	MORF4L1	15.202	PRINCIPAL:1
1	PB.8757.1	full-splice_match	coding	FALSE	ENSG00000185924.7	ENST00000331238	7	Coding known (complete match)	100	RTN4RL1	14	PRINCIPAL:1
1	PB.10542.13	full-splice_match	coding	FALSE	ENSG00000186111.11	ENST00000539785	5	Coding known (alternate 3/5 end)	38.587	PIP5K1C	16	ALTERNATIVE:1
1	PB.2089.2	full-splice_match	coding	FALSE	ENSG00000186205.13	ENST00000366910	10	Coding known (alternate 3/5 end)	90.6593	MTARC1	14	PRINCIPAL:1
1	PB.1654.1	full-splice_match	coding	FALSE	ENSG00000186517.14	ENST00000368013	8	Coding known (alternate 3/5 end)	100	ARHGAP30	9	PRINCIPAL:2
1	PB.14603.5	full-splice_match	coding	FALSE	ENSG00000186998.16	ENST00000334018	11	Coding known (complete match)	47.8261	EMID1	10	PRINCIPAL:4
1	PB.22363.3	full-splice_match	coding	FALSE	ENSG00000187186.15	ENST00000544078	2	Coding known (complete match)	80.4348	ENSG00000187186	8	PRINCIPAL:1
1	PB.9344.3	full-splice_match	coding	FALSE	ENSG00000187595.17	ENST00000461831	1	Coding known (complete match)	68.4211	ZNF385C	0.2	MINOR
1	PB.10606.1	full-splice_match	coding	FALSE	ENSG00000187650.4	ENST00000339485	4	Coding known (alternate 3/5 end)	42.8571	VMAC	12	PRINCIPAL:1
1	PB.8704.19	full-splice_match	coding	FALSE	ENSG00000187741.15	ENST00000389302	7	Coding known (complete match)	42.0382	FANCA	0	MINOR
1	PB.19994.5	full-splice_match	coding	FALSE	ENSG00000188191.15	ENST00000403562	5	Coding known (alternate 3/5 end)	55.788	PRKAR1B	22	PRINCIPAL:1
1	PB.13325.1	full-splice_match	coding	FALSE	ENSG00000188760.11	ENST00000373883	4	Coding known (alternate 3/5 end)	84.8837	TMEM198	16	PRINCIPAL:1
1	PB.1947.1	full-splice_match	coding	FALSE	ENSG00000188770.10	ENST00000367222	7	Coding known (alternate 3/5 end)	100	OPTC	13	PRINCIPAL:1
1	PB.23185.8	full-splice_match	coding	FALSE	ENSG00000188986.9	ENST00000343053	6	Coding known (complete match)	87.2268	NELFB	13	PRINCIPAL:1
1	PB.22960.4	full-splice_match	coding	FALSE	ENSG00000196152.10	ENST00000612342	4	Coding known (complete match)	28.5714	ZNF79	-2	MINOR
1	PB.23074.2	full-splice_match	coding	FALSE	ENSG00000196358.12	ENST00000393229	4	Coding known (alternate 3/5 end)	63.6364	NTNG2	19	PRINCIPAL:1
1	PB.16152.13	full-splice_match	coding	FALSE	ENSG00000196549.13	ENST00000360490	7	Coding known (alternate 3/5 end)	17.3913	MME	22	PRINCIPAL:1
1	PB.19431.13	full-splice_match	coding	FALSE	ENSG00000196586.17	ENST00000369975	6	Coding known (alternate 3/5 end)	38.9785	MYO6	16.122	PRINCIPAL:4
1	PB.18460.1	full-splice_match	coding	FALSE	ENSG00000196743.9	ENST00000357164	4	Coding known (alternate 3/5 end)	80.6306	GM2A	14	PRINCIPAL:1
1	PB.19199.1	full-splice_match	coding	FALSE	ENSG00000196748.10	ENST00000403376	4	Coding known (complete match)	66.6667	CLPSL2	14	PRINCIPAL:1
1	PB.24095.31	full-splice_match	coding	FALSE	ENSG00000196924.19	ENST00000360319	9	Coding known (alternate 3/5 end)	26.8137	FLNA	15	PRINCIPAL:1
1	PB.11034.3	full-splice_match	coding	FALSE	ENSG00000197020.12	ENST00000358296	11	Coding known (alternate 3/5 end)	33.8462	ZNF100	18	PRINCIPAL:1
1	PB.20722.9	full-splice_match	coding	FALSE	ENSG00000197343.11	ENST00000493277	5	Coding known (alternate 3/5 end)	35.9606	ZNF655	14.102	PRINCIPAL:4
1	PB.3994.7	full-splice_match	coding	FALSE	ENSG00000197345.13	ENST00000362034	7	Coding known (complete match)	91.7995	MRPL21	12	PRINCIPAL:1
1	PB.19761.1	full-splice_match	coding	FALSE	ENSG00000197442.10	ENST00000359015	5	Coding known (alternate 3/5 end)	100	MAP3K5	20	PRINCIPAL:1
1	PB.13951.4	full-splice_match	coding	FALSE	ENSG00000197496.6	ENST00000359271	4	Coding known (complete match)	71.9008	SLC2A10	14	PRINCIPAL:1
1	PB.19728.1	full-splice_match	coding	FALSE	ENSG00000197594.14	ENST00000647893	1	Coding known (alternate 3/5 end)	31.6667	ENPP1	19	PRINCIPAL:1
1	PB.17059.20	full-splice_match	coding	FALSE	ENSG00000197894.12	ENST00000296412	14	Coding known (alternate 3/5 end)	64.7297	ADH5	22	PRINCIPAL:1
1	PB.18632.9	full-splice_match	coding	FALSE	ENSG00000198055.11	ENST00000355472	10	Coding known (alternate 3/5 end)	55.1345	GRK6	22	PRINCIPAL:1
1	PB.5044.35	full-splice_match	coding	FALSE	ENSG00000198056.15	ENST00000338193	11	Coding known (complete match)	74.2268	PRIM1	21.334	PRINCIPAL:1
1	PB.13094.8	full-splice_match	coding	FALSE	ENSG00000198130.16	ENST00000359678	10	Coding known (alternate 3/5 end)	45.6938	HIBCH	21	PRINCIPAL:1
1	PB.6159.2	full-splice_match	coding	FALSE	ENSG00000198176.13	ENST00000375370	10	Coding known (alternate 3/5 end)	31.1132	TFDP1	13	PRINCIPAL:1
1	PB.21136.17	full-splice_match	coding	FALSE	ENSG00000198420.10	ENST00000479870	6	Coding known (complete match)	21.7573	TCAF1	11	PRINCIPAL:4
1	PB.19450.9	full-splice_match	coding	FALSE	ENSG00000198478.8	ENST00000369838	6	Coding known (complete match)	34.6535	SH3BGRL2	16	PRINCIPAL:1
1	PB.11639.4	full-splice_match	coding	FALSE	ENSG00000198482.14	ENST00000359798	9	Coding known (alternate 3/5 end)	53.3333	ZNF808	18	PRINCIPAL:1
1	PB.19192.18	full-splice_match	coding	FALSE	ENSG00000198755.11	ENST00000322203	7	Coding known (complete match)	88.6747	RPL10A	16	PRINCIPAL:1
1	PB.10167.2	full-splice_match	coding	FALSE	ENSG00000198795.11	ENST00000361524	8	Coding known (alternate 3/5 end)	44.2623	ZNF521	20.772	PRINCIPAL:1
1	PB.6176.1	full-splice_match	coding	FALSE	ENSG00000198805.12	ENST00000361505	10	Coding known (alternate 3/5 end)	80.8333	PNP	21	PRINCIPAL:1
1	PB.19940.4	full-splice_match	coding	FALSE	ENSG00000198818.10	ENST00000361731	4	Coding known (complete match)	49.6599	SFT2D1	16	PRINCIPAL:1
1	PB.22376.1	full-splice_match	coding	FALSE	ENSG00000198853.12	ENST00000361226	8	Coding known (alternate 3/5 end)	67.5	RUSC2	12	PRINCIPAL:1
1	PB.14202.10	full-splice_match	coding	FALSE	ENSG00000198862.14	ENST00000361371	10	Coding known (complete match)	58.6022	LTN1	21	PRINCIPAL:1
1	PB.9381.1	full-splice_match	coding	FALSE	ENSG00000198863.8	ENST00000361677	6	Coding known (alternate 3/5 end)	63.5359	RUNDC1	8	PRINCIPAL:1
1	PB.20911.1	full-splice_match	coding	FALSE	ENSG00000198898.15	ENST00000361183	8	Coding known (alternate 3/5 end)	40.6209	CAPZA2	16	PRINCIPAL:1
1	PB.13309.31	full-splice_match	coding	FALSE	ENSG00000198925.12	ENST00000361242	9	Coding known (complete match)	46.103	ATG9A	15	PRINCIPAL:1
1	PB.19717.1	full-splice_match	coding	FALSE	ENSG00000198945.8	ENST00000361794	7	Coding known (alternate 3/5 end)	28.7037	L3MBTL3	14	ALTERNATIVE:1
1	PB.920.4	full-splice_match	coding	FALSE	ENSG00000203965.13	ENST00000371088	5	Coding known (complete match)	72.4138	EFCAB7	22	PRINCIPAL:1
1	PB.13412.8	full-splice_match	coding	FALSE	ENSG00000204120.16	ENST00000373563	9	Coding known (alternate 3/5 end)	17.5862	GIGYF2	10	PRINCIPAL:4
1	PB.19117.6	full-splice_match	coding	FALSE	ENSG00000204310.13	ENST00000375107	8	Coding known (complete match)	56.9002	AGPAT1	17	PRINCIPAL:1
1	PB.19065.51	full-splice_match	coding	FALSE	ENSG00000204580.14	ENST00000376567	6	Coding known (alternate 3/5 end)	21.0766	DDR1	14.14	MINOR
1	PB.19024.4	full-splice_match	coding	FALSE	ENSG00000204713.11	ENST00000377199	4	Coding known (complete match)	45.2645	TRIM27	21	PRINCIPAL:1
1	PB.9339.2	full-splice_match	coding	FALSE	ENSG00000204815.10	ENST00000377540	6	Coding known (alternate 3/5 end)	60	ODAD4	13	PRINCIPAL:1
1	PB.9017.7	full-splice_match	coding	FALSE	ENSG00000205309.14	ENST00000389022	9	Coding known (complete match)	49.1379	NT5M	16	PRINCIPAL:1
1	PB.7454.2	full-splice_match	coding	FALSE	ENSG00000205363.7	ENST00000569673	3	Coding known (alternate 3/5 end)	42	INSYN1	14	PRINCIPAL:1
1	PB.6267.1	full-splice_match	coding	FALSE	ENSG00000205978.6	ENST00000382554	4	Coding known (alternate 3/5 end)	36.7647	NYNRIN	17	PRINCIPAL:1
1	PB.19112.6	full-splice_match	coding	FALSE	ENSG00000213676.13	ENST00000375203	8	Coding known (complete match)	66.9903	ATF6B	9.23	ALTERNATIVE:2
1	PB.11996.2	full-splice_match	coding	FALSE	ENSG00000213699.9	ENST00000344420	10	Coding known (alternate 3/5 end)	36.3636	SLC35F6	16	PRINCIPAL:1
1	PB.1175.5	full-splice_match	coding	FALSE	ENSG00000215717.7	ENST00000338272	9	Coding known (complete match)	88.0435	TMEM167B	10	PRINCIPAL:1
1	PB.8923.2	full-splice_match	coding	FALSE	ENSG00000220205.9	ENST00000316509	11	Coding known (complete match)	55.5556	VAMP2	16	PRINCIPAL:1
1	PB.21434.4	full-splice_match	coding	FALSE	ENSG00000221914.11	ENST00000380737	8	Coding known (alternate 3/5 end)	55.7457	PPP2R2A	10	PRINCIPAL:1
1	PB.10965.6	full-splice_match	coding	FALSE	ENSG00000223802.9	ENST00000429504	6	Coding known (complete match)	46.5241	CERS1	8	ALTERNATIVE:2
1	PB.6822.2	full-splice_match	coding	FALSE	ENSG00000227051.7	ENST00000555004	3	Coding known (alternate 3/5 end)	32.0755	C14orf132	10	PRINCIPAL:1
1	PB.18665.2	full-splice_match	coding	FALSE	ENSG00000234284.7	ENST00000444149	7	Coding known (alternate 3/5 end)	40.4762	ZNF879	20	PRINCIPAL:1
1	PB.18789.1	full-splice_match	coding	FALSE	ENSG00000239264.9	ENST00000379757	9	Coding known (alternate 3/5 end)	85.6651	TXNDC5	18.108	PRINCIPAL:1
1	PB.19996.4	full-splice_match	coding	FALSE	ENSG00000239857.7	ENST00000265857	8	Coding known (alternate 3/5 end)	52.2599	GET4	15	PRINCIPAL:1
1	PB.15970.4	full-splice_match	coding	FALSE	ENSG00000240682.10	ENST00000393295	8	Coding known (alternate 3/5 end)	75.2874	ISY1	16	PRINCIPAL:1
1	PB.20305.7	full-splice_match	coding	FALSE	ENSG00000241127.8	ENST00000223273	7	Coding known (complete match)	85.4545	YAE1	15	PRINCIPAL:1
1	PB.14721.1	full-splice_match	coding	FALSE	ENSG00000241360.2	ENST00000215904	7	Coding known (complete match)	99.3019	PDXP	21	PRINCIPAL:1
1	PB.20709.8	full-splice_match	coding	FALSE	ENSG00000241685.10	ENST00000262942	10	Coding known (complete match)	90.5041	ARPC1A	16	PRINCIPAL:1
1	PB.14658.16	full-splice_match	coding	FALSE	ENSG00000241878.12	ENST00000439502	7	Coding known (complete match)	68.7596	PISD	14.364	MINOR
1	PB.49.7	full-splice_match	coding	FALSE	ENSG00000242485.6	ENST00000344843	12	Coding known (complete match)	86.5424	MRPL20	16	PRINCIPAL:1
1	PB.16532.2	full-splice_match	coding	FALSE	ENSG00000243449.8	ENST00000409248	10	Coding known (complete match)	92.3404	NICOL1	13	PRINCIPAL:1
1	PB.14235.10	full-splice_match	coding	FALSE	ENSG00000243646.10	ENST00000290200	7	Coding known (complete match)	87.8049	IL10RB	9	PRINCIPAL:2
1	PB.1666.2	full-splice_match	coding	FALSE	ENSG00000248485.2	ENST00000504449	2	Coding known (complete match)	80	PCP4L1	10	PRINCIPAL:1
1	PB.977.1	full-splice_match	coding	FALSE	ENSG00000254685.8	ENST00000370898	9	Coding known (alternate 3/5 end)	69.6429	FPGT	13	PRINCIPAL:1
1	PB.11609.1	full-splice_match	coding	FALSE	ENSG00000262874.2	ENST00000574814	2	Coding known (alternate 3/5 end)	82.1429	C19orf84	2	PRINCIPAL:1
1	PB.1429.3	full-splice_match	coding	FALSE	ENSG00000264522.6	ENST00000581312	6	Coding known (alternate 3/5 end)	47.8261	OTUD7B	21	PRINCIPAL:1
1	PB.13128.2	full-splice_match	coding	FALSE	ENSG00000270757.1	ENST00000604458	1	Coding known (alternate 3/5 end)	46.1538	HSPE1-MOB4	-2	PRINCIPAL:1
1	PB.9227.5	full-splice_match	coding	FALSE	ENSG00000270885.2	ENST00000603017	2	Coding known (complete match)	86.0606	RASL10B	22	PRINCIPAL:1
1	PB.12573.2	full-splice_match	coding	FALSE	ENSG00000273045.7	ENST00000650052	2	Coding known (alternate 3/5 end)	51.3514	C2orf15	2	PRINCIPAL:1
1	PB.23516.3	full-splice_match	coding	FALSE	ENSG00000274588.2	ENST00000611977	2	Coding known (complete match)	55.5556	DGKK	12	PRINCIPAL:1
1	PB.14512.2	full-splice_match	coding	FALSE	ENSG00000275004.4	ENST00000626650	3	Coding known (complete match)	74.5098	ZNF280B	13	PRINCIPAL:1
1	PB.564.1	full-splice_match	coding	FALSE	ENSG00000284773.1	ENST00000417456	1	Coding known (alternate 3/5 end)	100	ENSG00000284773	-2	PRINCIPAL:1
2	PB.7859.7	full-splice_match	coding	FALSE	ENSG00000006194.10	ENST00000574253	1	Coding known (alternate 3/5 end)	20.362	ZNF263	1.998	MINOR
2	PB.13152.2	full-splice_match	coding	FALSE	ENSG00000013441.17	ENST00000321356	9	Coding known (alternate 3/5 end)	32.4324	CLK1	22	PRINCIPAL:1
2	PB.23306.5	full-splice_match	coding	FALSE	ENSG00000046647.14	ENST00000680255	1	Coding known (alternate 3/5 end)	34.7222	GEMIN8	14	PRINCIPAL:1
2	PB.4291.57	full-splice_match	coding	FALSE	ENSG00000048028.11	ENST00000545540	5	Coding known (alternate 3/5 end)	7.73639	USP28	0	MINOR
2	PB.22777.29	full-splice_match	coding	FALSE	ENSG00000070061.16	ENST00000674948	1	Coding known (alternate 3/5 end)	21.3115	ELP1	6.702	MINOR
2	PB.16116.4	full-splice_match	coding	FALSE	ENSG00000071794.16	ENST00000392912	6	Coding known (alternate 3/5 end)	27.5862	HLTF	17	PRINCIPAL:4
2	PB.24109.3	full-splice_match	coding	FALSE	ENSG00000071889.17	ENST00000621967	4	Coding known (complete match)	16.3265	FAM3A	-2	MINOR
2	PB.14926.1	full-splice_match	coding	FALSE	ENSG00000073150.14	ENST00000395842	3	Coding known (complete match)	33.3333	PANX2	14	PRINCIPAL:1
2	PB.6436.6	full-splice_match	coding	FALSE	ENSG00000073712.15	ENST00000341590	8	Coding known (alternate 3/5 end)	8.25959	FERMT2	9.67	PRINCIPAL:4
2	PB.5304.10	full-splice_match	coding	FALSE	ENSG00000075415.15	ENST00000188376	9	Coding known (alternate 3/5 end)	4.88025	SLC25A3	12	PRINCIPAL:3
2	PB.11165.22	full-splice_match	coding	FALSE	ENSG00000075702.19	ENST00000270301	12	Coding known (alternate 3/5 end)	9.46882	WDR62	9	ALTERNATIVE:2
2	PB.10237.9	full-splice_match	coding	FALSE	ENSG00000078142.14	ENST00000398870	7	Coding known (alternate 3/5 end)	4	PIK3C3	7.644	MINOR
2	PB.8786.2	full-splice_match	coding	FALSE	ENSG00000083454.22	ENST00000345901	7	Coding known (alternate 3/5 end)	26.9231	P2RX5	9	MINOR
2	PB.20776.3	full-splice_match	coding	FALSE	ENSG00000087085.16	ENST00000241069	11	Coding known (complete match)	29.6296	ACHE	20	PRINCIPAL:1
2	PB.4115.3	full-splice_match	coding	FALSE	ENSG00000087884.15	ENST00000526415	5	Coding known (complete match)	19.6078	AAMDC	16	PRINCIPAL:1
2	PB.6691.15	full-splice_match	coding	FALSE	ENSG00000089916.18	ENST00000261530	12	Coding known (alternate 3/5 end)	6.97674	GPATCH2L	7.902	ALTERNATIVE:1
2	PB.8521.41	full-splice_match	coding	FALSE	ENSG00000090863.12	ENST00000205061	9	Coding known (alternate 3/5 end)	8.63049	GLG1	2	ALTERNATIVE:2
2	PB.8825.2	full-splice_match	coding	FALSE	ENSG00000091640.8	ENST00000575142	5	Coding known (complete match)	3.50195	SPAG7	12	MINOR
2	PB.2071.5	full-splice_match	coding	FALSE	ENSG00000092978.11	ENST00000366935	8	Coding known (alternate 3/5 end)	11.5789	GPATCH2	8.661	PRINCIPAL:1
2	PB.14856.4	full-splice_match	coding	FALSE	ENSG00000100227.19	ENST00000348657	6	Coding known (complete match)	17.2118	POLDIP3	16.496	MINOR
2	PB.13926.1	full-splice_match	coding	FALSE	ENSG00000101470.10	ENST00000372555	8	Coding known (alternate 3/5 end)	21.875	TNNC2	22	PRINCIPAL:1
2	PB.23391.11	full-splice_match	coding	FALSE	ENSG00000101868.13	ENST00000379059	7	Coding known (complete match)	13.1944	POLA1	17	PRINCIPAL:4
2	PB.24003.7	full-splice_match	coding	FALSE	ENSG00000101928.13	ENST00000370779	8	Coding known (alternate 3/5 end)	18.8406	MOSPD1	8.32	MINOR
2	PB.23328.7	full-splice_match	coding	FALSE	ENSG00000102054.18	ENST00000380084	8	Coding known (complete match)	5.97015	RBBP7	12.392	MINOR
2	PB.23492.9	full-splice_match	coding	FALSE	ENSG00000102100.16	ENST00000445167	7	Coding known (complete match)	9.13706	SLC35A2	0	MINOR
2	PB.24098.16	full-splice_match	coding	FALSE	ENSG00000102125.16	ENST00000601016	6	Coding known (complete match)	15.6863	TAFAZZIN	11.694	MINOR
2	PB.5898.2	full-splice_match	coding	FALSE	ENSG00000102543.14	ENST00000251108	10	Coding known (complete match)	27.7778	CDADC1	20	PRINCIPAL:1
2	PB.6054.6	full-splice_match	coding	FALSE	ENSG00000102595.21	ENST00000376747	8	Coding known (complete match)	16.4062	UGGT2	18	PRINCIPAL:1
2	PB.7754.11	full-splice_match	coding	FALSE	ENSG00000103260.9	ENST00000219542	3	Coding known (alternate 3/5 end)	10.2041	METRN	-2	MINOR
2	PB.7547.3	full-splice_match	coding	FALSE	ENSG00000103876.14	ENST00000407106	5	Coding known (alternate 3/5 end)	18.5185	FAH	22	PRINCIPAL:1
2	PB.11561.6	full-splice_match	coding	FALSE	ENSG00000104973.19	ENST00000593767	3	Coding known (complete match)	17.0732	MED25	16.804	PRINCIPAL:1
2	PB.11505.2	full-splice_match	coding	FALSE	ENSG00000105516.11	ENST00000593500	1	Coding known (alternate 3/5 end)	5	DBP	12.396	MINOR
2	PB.10735.2	full-splice_match	coding	FALSE	ENSG00000105520.11	ENST00000688289	1	Coding known (complete match)	21.0526	PLPPR2	9	PRINCIPAL:3
2	PB.20343.21	full-splice_match	coding	FALSE	ENSG00000106628.12	ENST00000452185	5	Coding known (alternate 3/5 end)	6.68103	POLD2	12	PRINCIPAL:2
2	PB.9883.9	full-splice_match	coding	FALSE	ENSG00000108639.8	ENST00000589168	1	Coding known (alternate 3/5 end)	12.1552	SYNGR2	-2	MINOR
2	PB.3978.3	full-splice_match	coding	FALSE	ENSG00000110721.12	ENST00000356135	9	Coding known (alternate 3/5 end)	19.6217	CHKA	15.894	PRINCIPAL:1
2	PB.4531.26	full-splice_match	coding	FALSE	ENSG00000111206.13	ENST00000359843	8	Coding known (complete match)	8.26211	FOXM1	15	PRINCIPAL:1
2	PB.18329.28	full-splice_match	coding	FALSE	ENSG00000113108.20	ENST00000412920	7	Coding known (alternate 3/5 end)	13.2075	APBB3	11	PRINCIPAL:4
2	PB.18690.3	full-splice_match	coding	FALSE	ENSG00000113269.14	ENST00000261947	4	Coding known (alternate 3/5 end)	6.47149	RNF130	15.508	ALTERNATIVE:1
2	PB.18405.28	full-splice_match	coding	FALSE	ENSG00000113649.13	ENST00000296702	9	Coding known (alternate 3/5 end)	15.4572	TCERG1	9	PRINCIPAL:4
2	PB.16056.40	full-splice_match	coding	FALSE	ENSG00000114098.18	ENST00000470821	5	Coding known (complete match)	9.29705	ARMC8	6.32	MINOR
2	PB.12398.11	full-splice_match	coding	FALSE	ENSG00000114956.20	ENST00000629438	2	Coding known (alternate 3/5 end)	24.9037	DGUOK	0	MINOR
2	PB.11972.3	full-splice_match	coding	FALSE	ENSG00000115138.11	ENST00000405623	5	Coding known (alternate 3/5 end)	18.75	POMC	13	PRINCIPAL:1
2	PB.12853.7	full-splice_match	coding	FALSE	ENSG00000115963.14	ENST00000263895	9	Coding known (complete match)	42.6434	RND3	22	PRINCIPAL:1
2	PB.1562.6	full-splice_match	coding	FALSE	ENSG00000116521.11	ENST00000355379	3	Coding known (alternate 3/5 end)	12.4101	SCAMP3	12	MINOR
2	PB.601.3	full-splice_match	coding	FALSE	ENSG00000116885.18	ENST00000354267	3	Coding known (complete match)	27.2727	OSCP1	5.772	MINOR
2	PB.4326.1	full-splice_match	coding	FALSE	ENSG00000118058.24	ENST00000529852	3	Coding known (alternate 3/5 end)	13.2743	KMT2A	0	MINOR
2	PB.19742.6	full-splice_match	coding	FALSE	ENSG00000118515.12	ENST00000413996	7	Coding known (alternate 3/5 end)	6.75676	SGK1	14.232	MINOR
2	PB.22863.1	full-splice_match	coding	FALSE	ENSG00000119401.11	ENST00000450136	2	Coding known (alternate 3/5 end)	14	TRIM32	22	PRINCIPAL:1
2	PB.5257.8	full-splice_match	coding	FALSE	ENSG00000120833.14	ENST00000536696	6	Coding known (alternate 3/5 end)	17.4917	SOCS2	16	PRINCIPAL:1
2	PB.7866.23	full-splice_match	coding	FALSE	ENSG00000122390.19	ENST00000572584	2	Coding known (complete match)	7.78689	NAA60	22	PRINCIPAL:1
2	PB.24130.7	full-splice_match	coding	FALSE	ENSG00000124333.16	ENST00000262640	11	Coding known (complete match)	6.33333	VAMP7	3.3	MINOR
2	PB.12396.7	full-splice_match	coding	FALSE	ENSG00000124356.17	ENST00000339566	7	Coding known (alternate 3/5 end)	19.39	STAMBP	18	PRINCIPAL:4
2	PB.8340.5	full-splice_match	coding	FALSE	ENSG00000125170.11	ENST00000569548	5	Coding known (alternate 3/5 end)	31	DOK4	16	PRINCIPAL:1
2	PB.6556.7	full-splice_match	coding	FALSE	ENSG00000125952.20	ENST00000358664	9	Coding known (complete match)	20.4545	MAX	12	PRINCIPAL:4
2	PB.6500.6	full-splice_match	coding	FALSE	ENSG00000126773.13	ENST00000317623	8	Coding known (alternate 3/5 end)	30.7229	PCNX4	0	ALTERNATIVE:2
2	PB.6243.9	full-splice_match	coding	FALSE	ENSG00000129535.13	ENST00000561028	6	Coding known (alternate 3/5 end)	40	NRL	14	PRINCIPAL:1
2	PB.19973.13	full-splice_match	coding	FALSE	ENSG00000130024.15	ENST00000612128	1	Coding known (complete match)	23.9583	PHF10	0	MINOR
2	PB.7852.20	full-splice_match	coding	FALSE	ENSG00000130182.8	ENST00000538082	5	Coding known (alternate 3/5 end)	14.2968	ZSCAN10	7.54	MINOR
2	PB.20768.7	full-splice_match	coding	FALSE	ENSG00000130427.3	ENST00000252723	3	Coding known (alternate 3/5 end)	50	EPO	13	PRINCIPAL:1
2	PB.10618.2	full-splice_match	coding	FALSE	ENSG00000130545.16	ENST00000356762	7	Coding known (complete match)	20.4545	CRB3	6.458	PRINCIPAL:2
2	PB.11825.8	full-splice_match	coding	FALSE	ENSG00000130724.10	ENST00000601220	5	Coding known (complete match)	40.7216	CHMP2A	15.874	PRINCIPAL:1
2	PB.11700.12	full-splice_match	coding	FALSE	ENSG00000131037.15	ENST00000245618	5	Coding known (complete match)	17.1206	EPS8L1	0.198	MINOR
2	PB.13773.7	full-splice_match	coding	FALSE	ENSG00000131061.14	ENST00000375200	6	Coding known (complete match)	41.5584	ZNF341	16	PRINCIPAL:4
2	PB.17952.2	full-splice_match	coding	FALSE	ENSG00000131730.16	ENST00000437669	5	Coding known (complete match)	33.3333	CKMT2	22	PRINCIPAL:1
2	PB.10766.6	full-splice_match	coding	FALSE	ENSG00000132010.16	ENST00000418866	1	Coding known (alternate 3/5 end)	30	ZNF20	-2	MINOR
2	PB.794.4	full-splice_match	coding	FALSE	ENSG00000132122.12	ENST00000371843	7	Coding known (alternate 3/5 end)	17.8571	SPATA6	10.544	ALTERNATIVE:1
2	PB.21450.6	full-splice_match	coding	FALSE	ENSG00000134014.17	ENST00000524103	5	Coding known (alternate 3/5 end)	7.61905	ELP3	18	MINOR
2	PB.4867.10	full-splice_match	coding	FALSE	ENSG00000134291.12	ENST00000256686	10	Coding known (complete match)	25.5193	TMEM106C	6.998	MINOR
2	PB.11911.3	full-splice_match	coding	FALSE	ENSG00000134324.12	ENST00000674199	1	Coding known (complete match)	15.873	LPIN1	15.94	ALTERNATIVE:2
2	PB.20087.5	full-splice_match	coding	FALSE	ENSG00000136247.15	ENST00000405731	7	Coding known (complete match)	10.9453	ZDHHC4	21	PRINCIPAL:1
2	PB.7073.1	full-splice_match	coding	FALSE	ENSG00000137843.12	ENST00000560346	5	Coding known (alternate 3/5 end)	6.18557	PAK6	18	PRINCIPAL:1
2	PB.12160.20	full-splice_match	coding	FALSE	ENSG00000138078.16	ENST00000410081	5	Coding known (alternate 3/5 end)	12.6866	PREPL	8.925	ALTERNATIVE:1
2	PB.7374.2	full-splice_match	coding	FALSE	ENSG00000138614.16	ENST00000573314	5	Coding known (complete match)	25.0774	INTS14	-2	MINOR
2	PB.7484.7	full-splice_match	coding	FALSE	ENSG00000138621.12	ENST00000569562	5	Coding known (alternate 3/5 end)	25.1282	PPCDC	-2	MINOR
2	PB.5400.7	full-splice_match	coding	FALSE	ENSG00000139436.22	ENST00000361006	9	Coding known (alternate 3/5 end)	19.8895	GIT2	16	ALTERNATIVE:1
2	PB.5013.7	full-splice_match	coding	FALSE	ENSG00000139531.13	ENST00000356124	8	Coding known (alternate 3/5 end)	25.5208	SUOX	21	PRINCIPAL:1
2	PB.4974.21	full-splice_match	coding	FALSE	ENSG00000139546.11	ENST00000394357	6	Coding known (complete match)	9	TARBP2	13.668	MINOR
2	PB.7524.9	full-splice_match	coding	FALSE	ENSG00000140395.9	ENST00000558311	5	Coding known (complete match)	6.26566	SKIC8	16	PRINCIPAL:1
2	PB.7862.12	full-splice_match	coding	FALSE	ENSG00000140987.21	ENST00000618425	4	Coding known (alternate 3/5 end)	10.7383	ZSCAN32	8.574	MINOR
2	PB.9935.21	full-splice_match	coding	FALSE	ENSG00000141577.14	ENST00000269392	8	Coding known (alternate 3/5 end)	4.31655	CEP131	0	ALTERNATIVE:2
2	PB.1458.11	full-splice_match	coding	FALSE	ENSG00000143363.17	ENST00000368936	5	Coding known (complete match)	18.6885	PRUNE1	8.973	MINOR
2	PB.1524.53	full-splice_match	coding	FALSE	ENSG00000143569.19	ENST00000428931	6	Coding known (complete match)	14.8728	UBAP2L	10.634	ALTERNATIVE:1
2	PB.1525.5	full-splice_match	coding	FALSE	ENSG00000143612.21	ENST00000368521	10	Coding known (alternate 3/5 end)	31.738	C1orf43	9	PRINCIPAL:1
2	PB.11838.9	full-splice_match	coding	FALSE	ENSG00000143727.16	ENST00000272067	10	Coding known (alternate 3/5 end)	20.1734	ACP1	18	ALTERNATIVE:1
2	PB.13323.8	full-splice_match	coding	FALSE	ENSG00000144591.20	ENST00000358215	8	Coding known (complete match)	25	GMPPA	21.274	PRINCIPAL:1
2	PB.17148.8	full-splice_match	coding	FALSE	ENSG00000145349.18	ENST00000296402	9	Coding known (alternate 3/5 end)	21.0084	CAMK2D	15.726	MINOR
2	PB.17883.6	full-splice_match	coding	FALSE	ENSG00000145741.17	ENST00000380591	8	Coding known (alternate 3/5 end)	10.2837	BTF3	12.696	MINOR
2	PB.19754.3	full-splice_match	coding	FALSE	ENSG00000146410.12	ENST00000451457	6	Coding known (complete match)	31.4815	MTFR2	7	PRINCIPAL:1
2	PB.20422.5	full-splice_match	coding	FALSE	ENSG00000146757.14	ENST00000431504	1	Coding known (complete match)	12.8205	ZNF92	13.4	MINOR
2	PB.22962.9	full-splice_match	coding	FALSE	ENSG00000148356.15	ENST00000323301	8	Coding known (complete match)	23.3766	LRSAM1	22	PRINCIPAL:1
2	PB.3118.3	full-splice_match	coding	FALSE	ENSG00000148834.13	ENST00000539281	5	Coding known (alternate 3/5 end)	6.37119	GSTO1	16.563	MINOR
2	PB.3748.10	full-splice_match	coding	FALSE	ENSG00000149483.13	ENST00000688279	1	Coding known (complete match)	12.766	TMEM138	-2	MINOR
2	PB.4275.7	full-splice_match	coding	FALSE	ENSG00000150764.14	ENST00000615255	1	Coding known (alternate 3/5 end)	22.9885	DIXDC1	8.674	MINOR
2	PB.6106.6	full-splice_match	coding	FALSE	ENSG00000151287.17	ENST00000376021	8	Coding known (complete match)	15.1899	TEX30	17.586	MINOR
2	PB.12090.2	full-splice_match	coding	FALSE	ENSG00000152133.16	ENST00000281932	6	Coding known (complete match)	6.77966	GPATCH11	6.297	MINOR
2	PB.10092.7	full-splice_match	coding	FALSE	ENSG00000154845.16	ENST00000400556	8	Coding known (alternate 3/5 end)	17.5385	PPP4R1	9.628	ALTERNATIVE:1
2	PB.3018.15	full-splice_match	coding	FALSE	ENSG00000155256.18	ENST00000337540	11	Coding known (complete match)	6.71937	ZFYVE27	14	MINOR
2	PB.1229.24	full-splice_match	coding	FALSE	ENSG00000155363.19	ENST00000357443	2	Coding known (complete match)	15.2057	MOV10	21	PRINCIPAL:1
2	PB.1630.1	full-splice_match	coding	FALSE	ENSG00000158473.8	ENST00000368171	5	Coding known (alternate 3/5 end)	30.5556	CD1D	19	PRINCIPAL:1
2	PB.13306.6	full-splice_match	coding	FALSE	ENSG00000158552.13	ENST00000289528	10	Coding known (alternate 3/5 end)	19	ZFAND2B	20.848	PRINCIPAL:1
2	PB.307.2	full-splice_match	coding	FALSE	ENSG00000158748.4	ENST00000289753	2	Coding known (complete match)	30	HTR6	15	PRINCIPAL:1
2	PB.14244.7	full-splice_match	coding	FALSE	ENSG00000159140.21	ENST00000356577	10	Coding known (complete match)	13.6681	SON	7.256	PRINCIPAL:2
2	PB.4322.1	full-splice_match	coding	FALSE	ENSG00000160588.10	ENST00000527472	1	Coding known (alternate 3/5 end)	17.3913	MPZL3	10.998	MINOR
2	PB.1567.1	full-splice_match	coding	FALSE	ENSG00000160752.15	ENST00000447866	5	Coding known (alternate 3/5 end)	11.7502	FDPS	22	PRINCIPAL:1
2	PB.4909.8	full-splice_match	coding	FALSE	ENSG00000161800.13	ENST00000454520	6	Coding known (complete match)	26.5356	RACGAP1	22	PRINCIPAL:1
2	PB.17045.12	full-splice_match	coding	FALSE	ENSG00000163104.18	ENST00000354268	9	Coding known (complete match)	19.2771	SMARCAD1	17	PRINCIPAL:4
2	PB.1442.4	full-splice_match	coding	FALSE	ENSG00000163125.16	ENST00000401000	8	Coding known (alternate 3/5 end)	11.3636	RPRD2	7.868	ALTERNATIVE:2
2	PB.15163.1	full-splice_match	coding	FALSE	ENSG00000163513.19	ENST00000359013	4	Coding known (alternate 3/5 end)	11.9048	TGFBR2	19.698	MINOR
2	PB.668.6	full-splice_match	coding	FALSE	ENSG00000164002.12	ENST00000420209	2	Coding known (complete match)	22.5806	EXO5	8	PRINCIPAL:1
2	PB.19419.5	full-splice_match	coding	FALSE	ENSG00000164430.17	ENST00000680833	1	Coding known (alternate 3/5 end)	13.1148	CGAS	12.24	MINOR
2	PB.21804.2	full-splice_match	coding	FALSE	ENSG00000164949.8	ENST00000396194	6	Coding known (complete match)	38.2979	GEM	22	PRINCIPAL:1
2	PB.22351.7	full-splice_match	coding	FALSE	ENSG00000165006.14	ENST00000625521	2	Coding known (alternate 3/5 end)	4.95868	UBAP1	6	MINOR
2	PB.23309.2	full-splice_match	coding	FALSE	ENSG00000165195.16	ENST00000634640	1	Coding known (alternate 3/5 end)	28.8136	PIGA	-2	MINOR
2	PB.2408.2	full-splice_match	coding	FALSE	ENSG00000165629.20	ENST00000335698	4	Coding known (complete match)	2.34427	ATP5F1C	17	ALTERNATIVE:1
2	PB.8580.2	full-splice_match	coding	FALSE	ENSG00000166451.14	ENST00000305850	10	Coding known (alternate 3/5 end)	22.5581	CENPN	16	PRINCIPAL:1
2	PB.2820.4	full-splice_match	coding	FALSE	ENSG00000166507.19	ENST00000299641	8	Coding known (alternate 3/5 end)	4.48718	NDST2	22	PRINCIPAL:1
2	PB.21445.10	full-splice_match	coding	FALSE	ENSG00000168077.14	ENST00000337221	8	Coding known (complete match)	8.33333	SCARA3	0.054	MINOR
2	PB.2247.2	full-splice_match	coding	FALSE	ENSG00000168243.11	ENST00000391854	7	Coding known (alternate 3/5 end)	6.96798	GNG4	16	PRINCIPAL:1
2	PB.12477.12	full-splice_match	coding	FALSE	ENSG00000168883.20	ENST00000409470	5	Coding known (complete match)	15.9809	USP39	18.772	PRINCIPAL:1
2	PB.18198.11	full-splice_match	coding	FALSE	ENSG00000169567.13	ENST00000675491	1	Coding known (alternate 3/5 end)	2.51451	HINT1	9.588	MINOR
2	PB.6680.7	full-splice_match	coding	FALSE	ENSG00000170345.10	ENST00000555686	1	Coding known (alternate 3/5 end)	6.01093	FOS	12	MINOR
2	PB.11657.5	full-splice_match	coding	FALSE	ENSG00000170954.12	ENST00000421033	5	Coding known (complete match)	20	ZNF415	14	PRINCIPAL:4
2	PB.21364.1	full-splice_match	coding	FALSE	ENSG00000171428.15	ENST00000518029	5	Coding known (alternate 3/5 end)	33.3333	NAT1	22	PRINCIPAL:1
2	PB.21053.1	full-splice_match	coding	FALSE	ENSG00000172331.12	ENST00000418040	5	Coding known (complete match)	1.86916	BPGM	16	PRINCIPAL:1
2	PB.11025.8	full-splice_match	coding	FALSE	ENSG00000172687.14	ENST00000380870	8	Coding known (complete match)	14.094	ZNF738	4.842	MINOR
2	PB.3832.8	full-splice_match	coding	FALSE	ENSG00000173153.17	ENST00000405666	5	Coding known (alternate 3/5 end)	11.8421	ESRRA	17	PRINCIPAL:4
2	PB.2381.12	full-splice_match	coding	FALSE	ENSG00000173848.19	ENST00000380359	3	Coding known (alternate 3/5 end)	24.2197	NET1	16	PRINCIPAL:1
2	PB.1186.1	full-splice_match	coding	FALSE	ENSG00000174151.15	ENST00000310611	8	Coding known (complete match)	17.6471	CYB561D1	0.342	MINOR
2	PB.413.1	full-splice_match	coding	FALSE	ENSG00000175087.10	ENST00000619836	4	Coding known (alternate 3/5 end)	11.3208	PDIK1L	22	PRINCIPAL:1
2	PB.10129.15	full-splice_match	coding	FALSE	ENSG00000175322.12	ENST00000590202	3	Coding known (alternate 3/5 end)	10.6061	ZNF519	18	PRINCIPAL:1
2	PB.16307.2	full-splice_match	coding	FALSE	ENSG00000176597.12	ENST00000460419	1	Coding known (alternate 3/5 end)	38.4615	B3GNT5	16	PRINCIPAL:1
2	PB.21760.8	full-splice_match	coding	FALSE	ENSG00000176731.12	ENST00000619594	5	Coding known (alternate 3/5 end)	29.4118	RBIS	10	PRINCIPAL:1
2	PB.1425.4	full-splice_match	coding	FALSE	ENSG00000178096.9	ENST00000369150	1	Coding known (alternate 3/5 end)	14.2857	BOLA1	15	PRINCIPAL:1
2	PB.22571.8	full-splice_match	coding	FALSE	ENSG00000178966.17	ENST00000325875	7	Coding known (complete match)	15.6627	RMI1	14	PRINCIPAL:1
2	PB.11237.1	full-splice_match	coding	FALSE	ENSG00000178982.10	ENST00000592558	1	Coding known (alternate 3/5 end)	6.42093	EIF3K	7.302	MINOR
2	PB.8654.1	full-splice_match	coding	FALSE	ENSG00000179588.9	ENST00000319555	8	Coding known (alternate 3/5 end)	2.5	ZFPM1	18	PRINCIPAL:1
2	PB.22095.2	full-splice_match	coding	FALSE	ENSG00000181135.16	ENST00000533031	5	Coding known (alternate 3/5 end)	25	ZNF707	-2	MINOR
2	PB.23607.7	full-splice_match	coding	FALSE	ENSG00000181191.12	ENST00000361478	1	Coding known (complete match)	18.8627	PJA1	14	ALTERNATIVE:2
2	PB.7303.12	full-splice_match	coding	FALSE	ENSG00000182718.18	ENST00000421017	6	Coding known (complete match)	10.8	ANXA2	22	PRINCIPAL:1
2	PB.14740.11	full-splice_match	coding	FALSE	ENSG00000184381.20	ENST00000667521	1	Coding known (alternate 3/5 end)	20.7547	PLA2G6	14.22	PRINCIPAL:1
2	PB.14301.1	full-splice_match	coding	FALSE	ENSG00000185437.15	ENST00000380637	7	Coding known (complete match)	16.6667	SH3BGR	3.906	MINOR
2	PB.10542.12	full-splice_match	coding	FALSE	ENSG00000186111.11	ENST00000335312	8	Coding known (complete match)	31.7935	PIP5K1C	15.966	PRINCIPAL:3
2	PB.8704.11	full-splice_match	coding	FALSE	ENSG00000187741.15	ENST00000389301	8	Coding known (alternate 3/5 end)	24.8408	FANCA	13	PRINCIPAL:1
2	PB.665.8	full-splice_match	coding	FALSE	ENSG00000187801.15	ENST00000411995	6	Coding known (complete match)	19.0476	ZFP69B	20	PRINCIPAL:1
2	PB.19994.1	full-splice_match	coding	FALSE	ENSG00000188191.15	ENST00000537384	6	Coding known (complete match)	15.4812	PRKAR1B	22	PRINCIPAL:1
2	PB.22960.5	full-splice_match	coding	FALSE	ENSG00000196152.10	ENST00000543471	5	Coding known (alternate 3/5 end)	16.3265	ZNF79	18.584	MINOR
2	PB.19199.2	full-splice_match	coding	FALSE	ENSG00000196748.10	ENST00000360454	6	Coding known (alternate 3/5 end)	33.3333	CLPSL2	7.644	MINOR
2	PB.20722.10	full-splice_match	coding	FALSE	ENSG00000197343.11	ENST00000252713	9	Coding known (complete match)	29.064	ZNF655	14	ALTERNATIVE:2
2	PB.13309.8	full-splice_match	coding	FALSE	ENSG00000198925.12	ENST00000396761	6	Coding known (alternate 3/5 end)	14.0026	ATG9A	15	PRINCIPAL:1
2	PB.19117.5	full-splice_match	coding	FALSE	ENSG00000204310.13	ENST00000395499	5	Coding known (alternate 3/5 end)	15.2866	AGPAT1	17	PRINCIPAL:1
2	PB.18812.1	full-splice_match	coding	FALSE	ENSG00000205269.6	ENST00000379426	2	Coding known (alternate 3/5 end)	32.6733	TMEM170B	16	PRINCIPAL:1
2	PB.18455.1	full-splice_match	coding	FALSE	ENSG00000211445.13	ENST00000517973	1	Coding known (alternate 3/5 end)	2.00445	GPX3	0	MINOR
2	PB.19112.7	full-splice_match	coding	FALSE	ENSG00000213676.13	ENST00000375201	8	Coding known (complete match)	14.5631	ATF6B	10	PRINCIPAL:4
2	PB.21451.25	full-splice_match	coding	FALSE	ENSG00000214050.8	ENST00000346498	6	Coding known (complete match)	12	FBXO16	10.968	MINOR
2	PB.10596.2	full-splice_match	coding	FALSE	ENSG00000223573.7	ENST00000646160	1	Coding known (alternate 3/5 end)	50	TINCR	8	ALTERNATIVE:2
2	PB.22318.1	full-splice_match	coding	FALSE	ENSG00000235453.12	ENST00000451672	2	Coding known (complete match)	2.38095	SMIM27	1.386	MINOR
2	PB.21436.3	full-splice_match	coding	FALSE	ENSG00000240694.9	ENST00000522362	7	Coding known (alternate 3/5 end)	38.4615	PNMA2	15	PRINCIPAL:1
2	PB.14235.11	full-splice_match	coding	FALSE	ENSG00000243646.10	ENST00000422891	5	Coding known (alternate 3/5 end)	12.1951	IL10RB	-2	MINOR
2	PB.20320.3	full-splice_match	coding	FALSE	ENSG00000256646.8	ENST00000442788	5	Coding known (complete match)	22.2222	ENSG00000256646	-2	PRINCIPAL:5
2	PB.11609.2	full-splice_match	coding	FALSE	ENSG00000262874.2	ENST00000570516	1	Coding known (alternate 3/5 end)	10.7143	C19orf84	0	MINOR
2	PB.9611.3	full-splice_match	coding	FALSE	ENSG00000264364.3	ENST00000579991	3	Coding known (alternate 3/5 end)	13.9535	DYNLL2	16	PRINCIPAL:1
3	PB.13159.2	full-splice_match	coding	FALSE	ENSG00000003402.21	ENST00000309955	8	Coding known (alternate 3/5 end)	9.09091	CFLAR	9	PRINCIPAL:2
3	PB.7859.3	full-splice_match	coding	FALSE	ENSG00000006194.10	ENST00000575823	1	Coding known (alternate 3/5 end)	18.0995	ZNF263	1.998	MINOR
3	PB.3693.72	full-splice_match	coding	FALSE	ENSG00000030066.13	ENST00000526870	1	Coding known (alternate 3/5 end)	0.996678	NUP160	0	MINOR
3	PB.7687.9	full-splice_match	coding	FALSE	ENSG00000068305.18	ENST00000691492	1	Coding known (alternate 3/5 end)	12.5523	MEF2A	10.589	MINOR
3	PB.6436.3	full-splice_match	coding	FALSE	ENSG00000073712.15	ENST00000553373	5	Coding known (alternate 3/5 end)	3.53982	FERMT2	10	ALTERNATIVE:1
3	PB.6299.2	full-splice_match	coding	FALSE	ENSG00000100478.16	ENST00000554345	6	Coding known (complete match)	12.5	AP4S1	7.992	MINOR
3	PB.6832.2	full-splice_match	coding	FALSE	ENSG00000100749.9	ENST00000553683	2	Coding known (alternate 3/5 end)	2.61438	VRK1	7.943	MINOR
3	PB.23271.1	full-splice_match	coding	FALSE	ENSG00000101846.9	ENST00000666110	2	Coding known (alternate 3/5 end)	16.6667	STS	19	PRINCIPAL:1
3	PB.23492.11	full-splice_match	coding	FALSE	ENSG00000102100.16	ENST00000376512	2	Coding known (alternate 3/5 end)	6.09137	SLC35A2	0	MINOR
3	PB.24098.11	full-splice_match	coding	FALSE	ENSG00000102125.16	ENST00000612012	5	Coding known (alternate 3/5 end)	11.7647	TAFAZZIN	8.096	MINOR
3	PB.8620.1	full-splice_match	coding	FALSE	ENSG00000103196.12	ENST00000262424	10	Coding known (complete match)	10	CRISPLD2	13.682	PRINCIPAL:4
3	PB.21776.8	full-splice_match	coding	FALSE	ENSG00000104312.8	ENST00000522965	1	Coding known (alternate 3/5 end)	11.828	RIPK2	-2	MINOR
3	PB.21723.14	full-splice_match	coding	FALSE	ENSG00000104381.14	ENST00000675625	1	Coding known (complete match)	10.7296	GDAP1	-2	MINOR
3	PB.20240.26	full-splice_match	coding	FALSE	ENSG00000106086.20	ENST00000622102	4	Coding known (complete match)	5.77889	PLEKHA8	14.82	MINOR
3	PB.22162.19	full-splice_match	coding	FALSE	ENSG00000107104.21	ENST00000382293	7	Coding known (alternate 3/5 end)	5.47112	KANK1	13.844	MINOR
3	PB.9619.4	full-splice_match	coding	FALSE	ENSG00000108387.16	ENST00000317256	10	Coding known (alternate 3/5 end)	19.4444	SEPTIN4	15	MINOR
3	PB.9099.2	full-splice_match	coding	FALSE	ENSG00000109079.10	ENST00000544907	6	Coding known (alternate 3/5 end)	2.10526	TNFAIP1	1.998	MINOR
3	PB.3739.4	full-splice_match	coding	FALSE	ENSG00000110108.10	ENST00000536171	1	Coding known (alternate 3/5 end)	1.91257	TMEM109	15	PRINCIPAL:1
3	PB.3741.4	full-splice_match	coding	FALSE	ENSG00000110446.12	ENST00000538739	2	Coding known (alternate 3/5 end)	8.57143	SLC15A3	8.998	MINOR
3	PB.3678.6	full-splice_match	coding	FALSE	ENSG00000110514.19	ENST00000402799	5	Coding known (complete match)	7.78443	MADD	9.896	MINOR
3	PB.3523.14	full-splice_match	coding	FALSE	ENSG00000110756.18	ENST00000349215	8	Coding known (alternate 3/5 end)	10.5634	HPS5	9	PRINCIPAL:1
3	PB.4764.15	full-splice_match	coding	FALSE	ENSG00000110841.14	ENST00000545334	5	Coding known (complete match)	10.8108	PPFIBP1	0	MINOR
3	PB.19501.13	full-splice_match	coding	FALSE	ENSG00000111880.16	ENST00000369475	7	Coding known (alternate 3/5 end)	5.09915	RNGTT	12.422	MINOR
3	PB.19253.7	full-splice_match	coding	FALSE	ENSG00000112559.15	ENST00000373050	8	Coding known (alternate 3/5 end)	6	MDFI	6.354	MINOR
3	PB.16056.4	full-splice_match	coding	FALSE	ENSG00000114098.18	ENST00000481646	5	Coding known (complete match)	8.84354	ARMC8	12.216	MINOR
3	PB.15524.3	full-splice_match	coding	FALSE	ENSG00000114251.15	ENST00000264634	9	Coding known (complete match)	33.3333	WNT5A	16	PRINCIPAL:1
3	PB.15936.3	full-splice_match	coding	FALSE	ENSG00000114544.17	ENST00000315891	10	Coding known (alternate 3/5 end)	7.44681	SLC41A3	6.998	MINOR
3	PB.12398.8	full-splice_match	coding	FALSE	ENSG00000114956.20	ENST00000264093	9	Coding known (complete match)	11.9384	DGUOK	20	PRINCIPAL:1
3	PB.11972.1	full-splice_match	coding	FALSE	ENSG00000115138.11	ENST00000380794	5	Coding known (alternate 3/5 end)	6.25	POMC	13	PRINCIPAL:1
3	PB.12219.3	full-splice_match	coding	FALSE	ENSG00000115239.24	ENST00000394717	3	Coding known (alternate 3/5 end)	3.79147	ASB3	8.052	MINOR
3	PB.12415.14	full-splice_match	coding	FALSE	ENSG00000115275.15	ENST00000452063	7	Coding known (alternate 3/5 end)	4.329	MOGS	6.735	MINOR
3	PB.12424.11	full-splice_match	coding	FALSE	ENSG00000115318.12	ENST00000264094	8	Coding known (alternate 3/5 end)	16.4706	LOXL3	21	PRINCIPAL:1
3	PB.11939.5	full-splice_match	coding	FALSE	ENSG00000115884.11	ENST00000381150	5	Coding known (complete match)	5.33981	SDC1	15	PRINCIPAL:1
3	PB.1299.2	full-splice_match	coding	FALSE	ENSG00000116874.12	ENST00000369426	9	Coding known (complete match)	5.30303	WARS2	9.792	MINOR
3	PB.601.2	full-splice_match	coding	FALSE	ENSG00000116885.18	ENST00000445843	7	Coding known (alternate 3/5 end)	18.1818	OSCP1	-2	MINOR
3	PB.22831.4	full-splice_match	coding	FALSE	ENSG00000119431.10	ENST00000238379	9	Coding known (alternate 3/5 end)	4.41176	HDHD3	15	PRINCIPAL:1
3	PB.6676.2	full-splice_match	coding	FALSE	ENSG00000119684.16	ENST00000380968	6	Coding known (alternate 3/5 end)	9.375	MLH3	14.944	MINOR
3	PB.6683.3	full-splice_match	coding	FALSE	ENSG00000119686.10	ENST00000238667	9	Coding known (complete match)	16.4384	FLVCR2	7	PRINCIPAL:1
3	PB.18597.5	full-splice_match	coding	FALSE	ENSG00000122203.15	ENST00000393725	6	Coding known (complete match)	4.12979	KIAA1191	8.678	MINOR
3	PB.4747.2	full-splice_match	coding	FALSE	ENSG00000123094.16	ENST00000405154	6	Coding known (alternate 3/5 end)	14.359	RASSF8	15.796	PRINCIPAL:1
3	PB.23298.5	full-splice_match	coding	FALSE	ENSG00000123595.8	ENST00000618931	2	Coding known (alternate 3/5 end)	17.3611	RAB9A	22	PRINCIPAL:1
3	PB.13328.20	full-splice_match	coding	FALSE	ENSG00000124006.15	ENST00000603926	5	Coding known (alternate 3/5 end)	2.23953	OBSL1	0	MINOR
3	PB.13915.2	full-splice_match	coding	FALSE	ENSG00000124159.17	ENST00000372756	6	Coding known (complete match)	23.0769	MATN4	14.226	MINOR
3	PB.12396.13	full-splice_match	coding	FALSE	ENSG00000124356.17	ENST00000394070	7	Coding known (alternate 3/5 end)	10.8932	STAMBP	18	PRINCIPAL:4
3	PB.13526.4	full-splice_match	coding	FALSE	ENSG00000125818.18	ENST00000246015	8	Coding known (complete match)	8.06754	PSMF1	12.412	MINOR
3	PB.6495.14	full-splice_match	coding	FALSE	ENSG00000126790.12	ENST00000481608	1	Coding known (alternate 3/5 end)	7.14286	L3HYPDH	-2	MINOR
3	PB.10487.26	full-splice_match	coding	FALSE	ENSG00000127540.12	ENST00000591899	8	Coding known (alternate 3/5 end)	1.60321	UQCR11	16	PRINCIPAL:1
3	PB.9862.10	full-splice_match	coding	FALSE	ENSG00000129667.13	ENST00000313080	8	Coding known (complete match)	12	RHBDF2	12	MINOR
3	PB.10618.5	full-splice_match	coding	FALSE	ENSG00000130545.16	ENST00000308243	7	Coding known (alternate 3/5 end)	3.40909	CRB3	6	ALTERNATIVE:2
3	PB.11825.4	full-splice_match	coding	FALSE	ENSG00000130724.10	ENST00000597848	2	Coding known (alternate 3/5 end)	4.38144	CHMP2A	15.874	PRINCIPAL:1
3	PB.14996.14	full-splice_match	coding	FALSE	ENSG00000134077.16	ENST00000345094	7	Coding known (alternate 3/5 end)	16.0256	THUMPD3	20	PRINCIPAL:1
3	PB.20087.4	full-splice_match	coding	FALSE	ENSG00000136247.15	ENST00000396707	6	Coding known (complete match)	7.9602	ZDHHC4	21	PRINCIPAL:1
3	PB.23038.6	full-splice_match	coding	FALSE	ENSG00000136878.14	ENST00000315480	9	Coding known (complete match)	5.59006	USP20	21	PRINCIPAL:1
3	PB.4085.3	full-splice_match	coding	FALSE	ENSG00000137486.17	ENST00000420843	7	Coding known (alternate 3/5 end)	17.037	ARRB1	16	PRINCIPAL:1
3	PB.4033.11	full-splice_match	coding	FALSE	ENSG00000137522.18	ENST00000530137	1	Coding known (complete match)	12.5	RNF121	18.208	MINOR
3	PB.12160.19	full-splice_match	coding	FALSE	ENSG00000138078.16	ENST00000409936	5	Coding known (complete match)	10.9453	PREPL	8.925	ALTERNATIVE:1
3	PB.7484.8	full-splice_match	coding	FALSE	ENSG00000138621.12	ENST00000564923	5	Coding known (alternate 3/5 end)	6.66667	PPCDC	5.33	MINOR
3	PB.17052.8	full-splice_match	coding	FALSE	ENSG00000138698.15	ENST00000408900	7	Coding known (alternate 3/5 end)	4.86486	RAP1GDS1	8.432	MINOR
3	PB.4858.5	full-splice_match	coding	FALSE	ENSG00000139211.7	ENST00000550413	2	Coding known (alternate 3/5 end)	15.2174	AMIGO2	16	PRINCIPAL:1
3	PB.5013.5	full-splice_match	coding	FALSE	ENSG00000139531.13	ENST00000394115	6	Coding known (complete match)	16.1458	SUOX	21	PRINCIPAL:1
3	PB.7913.3	full-splice_match	coding	FALSE	ENSG00000140650.13	ENST00000565221	5	Coding known (alternate 3/5 end)	2.13144	PMM2	-2	MINOR
3	PB.10098.2	full-splice_match	coding	FALSE	ENSG00000141404.17	ENST00000334049	11	Coding known (alternate 3/5 end)	8.98876	GNAL	16.214	MINOR
3	PB.1525.24	full-splice_match	coding	FALSE	ENSG00000143612.21	ENST00000368518	5	Coding known (complete match)	4.15617	C1orf43	6.738	MINOR
3	PB.13323.4	full-splice_match	coding	FALSE	ENSG00000144591.20	ENST00000373917	7	Coding known (alternate 3/5 end)	3.86598	GMPPA	17.784	MINOR
3	PB.20422.3	full-splice_match	coding	FALSE	ENSG00000146757.14	ENST00000450302	2	Coding known (complete match)	6.66667	ZNF92	13.4	MINOR
3	PB.23094.4	full-splice_match	coding	FALSE	ENSG00000148290.10	ENST00000615505	4	Coding known (alternate 3/5 end)	2.15054	SURF1	4.57	MINOR
3	PB.3748.2	full-splice_match	coding	FALSE	ENSG00000149483.13	ENST00000542946	2	Coding known (complete match)	9.21986	TMEM138	3.408	MINOR
3	PB.3775.1	full-splice_match	coding	FALSE	ENSG00000149541.10	ENST00000534026	5	Coding known (alternate 3/5 end)	2.11268	B3GAT3	13.434	MINOR
3	PB.12974.1	full-splice_match	coding	FALSE	ENSG00000152256.14	ENST00000392571	6	Coding known (alternate 3/5 end)	8.97436	PDK1	16.284	MINOR
3	PB.16248.18	full-splice_match	coding	FALSE	ENSG00000154310.17	ENST00000357327	9	Coding known (alternate 3/5 end)	6.71141	TNIK	16.428	MINOR
3	PB.15048.7	full-splice_match	coding	FALSE	ENSG00000154743.19	ENST00000415684	6	Coding known (alternate 3/5 end)	10.8696	TSEN2	8.25	MINOR
3	PB.20348.34	full-splice_match	coding	FALSE	ENSG00000158604.15	ENST00000481238	1	Coding known (complete match)	8.00866	TMED4	5.538	MINOR
3	PB.21400.21	full-splice_match	coding	FALSE	ENSG00000158941.17	ENST00000389279	7	Coding known (alternate 3/5 end)	3.80406	CCAR2	9	PRINCIPAL:1
3	PB.11015.2	full-splice_match	coding	FALSE	ENSG00000160229.13	ENST00000594534	5	Coding known (alternate 3/5 end)	15	ZNF66	4.002	MINOR
3	PB.9119.5	full-splice_match	coding	FALSE	ENSG00000160606.11	ENST00000580518	1	Coding known (alternate 3/5 end)	2.61438	TLCD1	-2	MINOR
3	PB.12205.11	full-splice_match	coding	FALSE	ENSG00000162869.16	ENST00000416913	5	Coding known (complete match)	9.52381	PPP1R21	-2	MINOR
3	PB.16800.1	full-splice_match	coding	FALSE	ENSG00000163071.11	ENST00000295213	9	Coding known (complete match)	12.5	SPATA18	3	PRINCIPAL:2
3	PB.16989.3	full-splice_match	coding	FALSE	ENSG00000163644.15	ENST00000608933	6	Coding known (alternate 3/5 end)	20	PPM1K	22	PRINCIPAL:1
3	PB.668.5	full-splice_match	coding	FALSE	ENSG00000164002.12	ENST00000358527	6	Coding known (complete match)	12.9032	EXO5	8	PRINCIPAL:1
3	PB.17407.2	full-splice_match	coding	FALSE	ENSG00000164118.13	ENST00000503780	6	Coding known (alternate 3/5 end)	13.3333	CEP44	9	PRINCIPAL:1
3	PB.18449.9	full-splice_match	coding	FALSE	ENSG00000164591.14	ENST00000520112	1	Coding known (alternate 3/5 end)	9.7561	MYOZ3	0	MINOR
3	PB.20695.3	full-splice_match	coding	FALSE	ENSG00000164715.6	ENST00000297293	6	Coding known (complete match)	19.6721	LMTK2	16	PRINCIPAL:1
3	PB.22351.8	full-splice_match	coding	FALSE	ENSG00000165006.14	ENST00000626262	2	Coding known (alternate 3/5 end)	3.71901	UBAP1	-2	MINOR
3	PB.3063.6	full-splice_match	coding	FALSE	ENSG00000166169.17	ENST00000299206	8	Coding known (complete match)	14.7826	POLL	21	PRINCIPAL:1
3	PB.7521.8	full-splice_match	coding	FALSE	ENSG00000166411.14	ENST00000560667	5	Coding known (alternate 3/5 end)	6.06796	IDH3A	-2	MINOR
3	PB.21562.15	full-splice_match	coding	FALSE	ENSG00000168575.10	ENST00000520262	6	Coding known (complete match)	7.00935	SLC20A2	16	PRINCIPAL:1
3	PB.3566.3	full-splice_match	coding	FALSE	ENSG00000169519.21	ENST00000407364	8	Coding known (complete match)	9.49721	METTL15	15	PRINCIPAL:1
3	PB.11657.10	full-splice_match	coding	FALSE	ENSG00000170954.12	ENST00000601493	5	Coding known (complete match)	10.7692	ZNF415	9.302	MINOR
3	PB.14016.6	full-splice_match	coding	FALSE	ENSG00000171940.14	ENST00000302342	3	Coding known (alternate 3/5 end)	12.6667	ZNF217	18	PRINCIPAL:1
3	PB.21053.4	full-splice_match	coding	FALSE	ENSG00000172331.12	ENST00000393132	2	Coding known (complete match)	1.86916	BPGM	16	PRINCIPAL:1
3	PB.23350.4	full-splice_match	coding	FALSE	ENSG00000173681.17	ENST00000379682	9	Coding known (alternate 3/5 end)	8.33333	BCLAF3	13	PRINCIPAL:1
3	PB.16330.5	full-splice_match	coding	FALSE	ENSG00000175182.15	ENST00000450976	5	Coding known (alternate 3/5 end)	10.084	FAM131A	11	PRINCIPAL:4
3	PB.2964.5	full-splice_match	coding	FALSE	ENSG00000176273.15	ENST00000427197	2	Coding known (alternate 3/5 end)	14.9254	SLC35G1	8	PRINCIPAL:4
3	PB.21760.7	full-splice_match	coding	FALSE	ENSG00000176731.12	ENST00000612809	4	Coding known (complete match)	4.57516	RBIS	10	PRINCIPAL:1
3	PB.18358.2	full-splice_match	coding	FALSE	ENSG00000178913.9	ENST00000624761	2	Coding known (alternate 3/5 end)	0.160901	TAF7	15	PRINCIPAL:1
3	PB.9850.19	full-splice_match	coding	FALSE	ENSG00000182473.22	ENST00000589210	6	Coding known (complete match)	5.70547	EXOC7	11.73	MINOR
3	PB.17839.7	full-splice_match	coding	FALSE	ENSG00000183474.16	ENST00000510979	5	Coding known (alternate 3/5 end)	17.7215	GTF2H2C	22	PRINCIPAL:1
3	PB.8378.8	full-splice_match	coding	FALSE	ENSG00000183723.13	ENST00000394106	7	Coding known (alternate 3/5 end)	14.7541	CMTM4	16	PRINCIPAL:1
3	PB.14740.8	full-splice_match	coding	FALSE	ENSG00000184381.20	ENST00000335539	7	Coding known (complete match)	16.9811	PLA2G6	12.42	MINOR
3	PB.14474.10	full-splice_match	coding	FALSE	ENSG00000185252.19	ENST00000403682	7	Coding known (alternate 3/5 end)	10.5856	ZNF74	0	MINOR
3	PB.14301.3	full-splice_match	coding	FALSE	ENSG00000185437.15	ENST00000380631	5	Coding known (alternate 3/5 end)	12.5	SH3BGR	3.906	MINOR
3	PB.7535.11	full-splice_match	coding	FALSE	ENSG00000185787.15	ENST00000331268	9	Coding known (alternate 3/5 end)	2.20089	MORF4L1	11.456	MINOR
3	PB.11050.6	full-splice_match	coding	FALSE	ENSG00000196172.9	ENST00000402377	3	Coding known (complete match)	11.1111	ZNF681	18	PRINCIPAL:1
3	PB.16152.6	full-splice_match	coding	FALSE	ENSG00000196549.13	ENST00000675418	2	Coding known (alternate 3/5 end)	12.3188	MME	22	PRINCIPAL:1
3	PB.18632.11	full-splice_match	coding	FALSE	ENSG00000198055.11	ENST00000507633	5	Coding known (complete match)	9.1687	GRK6	14.526	MINOR
3	PB.19717.4	full-splice_match	coding	FALSE	ENSG00000198945.8	ENST00000533560	5	Coding known (complete match)	12.037	L3MBTL3	14	PRINCIPAL:3
3	PB.19117.9	full-splice_match	coding	FALSE	ENSG00000204310.13	ENST00000375104	6	Coding known (complete match)	11.465	AGPAT1	17	PRINCIPAL:1
3	PB.19083.1	full-splice_match	coding	FALSE	ENSG00000204469.13	ENST00000376007	8	Coding known (complete match)	13.3333	PRRC2A	6	PRINCIPAL:1
3	PB.11996.3	full-splice_match	coding	FALSE	ENSG00000213699.9	ENST00000414029	1	Coding known (alternate 3/5 end)	18.1818	SLC35F6	-2	MINOR
3	PB.1175.1	full-splice_match	coding	FALSE	ENSG00000215717.7	ENST00000651489	1	Coding known (complete match)	1.63043	TMEM167B	6	MINOR
3	PB.8923.1	full-splice_match	coding	FALSE	ENSG00000220205.9	ENST00000481878	1	Coding known (alternate 3/5 end)	5.55556	VAMP2	11.832	MINOR
3	PB.8182.2	full-splice_match	coding	FALSE	ENSG00000285043.3	ENST00000338110	11	Coding known (complete match)	9.7561	ENSG00000285043	6	PRINCIPAL:1
4	PB.9481.15	full-splice_match	coding	FALSE	ENSG00000004897.12	ENST00000066544	8	Coding known (alternate 3/5 end)	7.17131	CDC27	12	PRINCIPAL:4
4	PB.16859.10	full-splice_match	coding	FALSE	ENSG00000018189.13	ENST00000417478	6	Coding known (alternate 3/5 end)	12.0567	RUFY3	10.5	MINOR
4	PB.9901.2	full-splice_match	coding	FALSE	ENSG00000035862.12	ENST00000586057	5	Coding known (alternate 3/5 end)	3.38983	TIMP2	4.366	MINOR
4	PB.15753.6	full-splice_match	coding	FALSE	ENSG00000036054.13	ENST00000394144	9	Coding known (complete match)	2.43902	TBC1D23	11	PRINCIPAL:3
4	PB.11165.17	full-splice_match	coding	FALSE	ENSG00000075702.19	ENST00000679757	1	Coding known (complete match)	3.00231	WDR62	6.488	MINOR
4	PB.776.7	full-splice_match	coding	FALSE	ENSG00000085999.13	ENST00000671528	1	Coding known (complete match)	1.94805	RAD54L	22	PRINCIPAL:1
4	PB.14009.12	full-splice_match	coding	FALSE	ENSG00000101115.13	ENST00000395997	3	Coding known (alternate 3/5 end)	10.0952	SALL4	7.748	MINOR
4	PB.23328.12	full-splice_match	coding	FALSE	ENSG00000102054.18	ENST00000404022	5	Coding known (complete match)	1.77239	RBBP7	13.468	MINOR
4	PB.23492.2	full-splice_match	coding	FALSE	ENSG00000102100.16	ENST00000376529	8	Coding known (complete match)	2.53807	SLC35A2	0	MINOR
4	PB.24098.18	full-splice_match	coding	FALSE	ENSG00000102125.16	ENST00000613002	4	Coding known (alternate 3/5 end)	9.15033	TAFAZZIN	10.49	MINOR
4	PB.6054.22	full-splice_match	coding	FALSE	ENSG00000102595.21	ENST00000376712	4	Coding known (alternate 3/5 end)	5.46875	UGGT2	0	MINOR
4	PB.7547.7	full-splice_match	coding	FALSE	ENSG00000103876.14	ENST00000558767	6	Coding known (alternate 3/5 end)	6.66667	FAH	1.332	MINOR
4	PB.10735.4	full-splice_match	coding	FALSE	ENSG00000105520.11	ENST00000591608	2	Coding known (alternate 3/5 end)	3.94737	PLPPR2	6.666	MINOR
4	PB.5391.16	full-splice_match	coding	FALSE	ENSG00000110906.13	ENST00000540355	5	Coding known (alternate 3/5 end)	1.43541	KCTD10	-2	MINOR
4	PB.19253.2	full-splice_match	coding	FALSE	ENSG00000112559.15	ENST00000419164	6	Coding known (alternate 3/5 end)	4.4	MDFI	-2	MINOR
4	PB.12398.2	full-splice_match	coding	FALSE	ENSG00000114956.20	ENST00000348222	3	Coding known (alternate 3/5 end)	7.44544	DGUOK	5.426	MINOR
4	PB.12570.2	full-splice_match	coding	FALSE	ENSG00000115446.12	ENST00000409975	5	Coding known (complete match)	2.73038	UNC50	12	MINOR
4	PB.1383.6	full-splice_match	coding	FALSE	ENSG00000116128.12	ENST00000234739	8	Coding known (complete match)	10.3679	BCL9	11	PRINCIPAL:2
4	PB.956.5	full-splice_match	coding	FALSE	ENSG00000116717.13	ENST00000370985	4	Coding known (alternate 3/5 end)	6.95652	GADD45A	7.75	MINOR
4	PB.19742.4	full-splice_match	coding	FALSE	ENSG00000118515.12	ENST00000367858	10	Coding known (complete match)	4.05405	SGK1	15.22	MINOR
4	PB.5257.16	full-splice_match	coding	FALSE	ENSG00000120833.14	ENST00000622746	4	Coding known (alternate 3/5 end)	5.94059	SOCS2	16	PRINCIPAL:1
4	PB.16469.15	full-splice_match	coding	FALSE	ENSG00000122068.13	ENST00000424384	2	Coding known (alternate 3/5 end)	2.52294	FYTTD1	0.774	MINOR
4	PB.8316.4	full-splice_match	coding	FALSE	ENSG00000125124.14	ENST00000682543	1	Coding known (alternate 3/5 end)	1.17647	BBS2	-2	MINOR
4	PB.8340.4	full-splice_match	coding	FALSE	ENSG00000125170.11	ENST00000566936	5	Coding known (complete match)	5	DOK4	12.664	MINOR
4	PB.7852.21	full-splice_match	coding	FALSE	ENSG00000130182.8	ENST00000252463	6	Coding known (alternate 3/5 end)	6.18238	ZSCAN10	14.894	MINOR
4	PB.21450.7	full-splice_match	coding	FALSE	ENSG00000134014.17	ENST00000519261	5	Coding known (complete match)	3.80952	ELP3	-2	MINOR
4	PB.19519.34	full-splice_match	coding	FALSE	ENSG00000135341.18	ENST00000369329	8	Coding known (alternate 3/5 end)	8.58144	MAP3K7	16.4	PRINCIPAL:3
4	PB.20087.10	full-splice_match	coding	FALSE	ENSG00000136247.15	ENST00000396713	6	Coding known (complete match)	6.96517	ZDHHC4	21	PRINCIPAL:1
4	PB.12160.14	full-splice_match	coding	FALSE	ENSG00000138078.16	ENST00000409957	5	Coding known (alternate 3/5 end)	6.96517	PREPL	9	PRINCIPAL:4
4	PB.7374.14	full-splice_match	coding	FALSE	ENSG00000138614.16	ENST00000652388	1	Coding known (alternate 3/5 end)	4.33437	INTS14	3.501	MINOR
4	PB.5400.4	full-splice_match	coding	FALSE	ENSG00000139436.22	ENST00000355312	8	Coding known (complete match)	11.6022	GIT2	15.644	PRINCIPAL:3
4	PB.5013.6	full-splice_match	coding	FALSE	ENSG00000139531.13	ENST00000552258	5	Coding known (alternate 3/5 end)	5.20833	SUOX	-2	MINOR
4	PB.4974.10	full-splice_match	coding	FALSE	ENSG00000139546.11	ENST00000550147	5	Coding known (alternate 3/5 end)	4.75	TARBP2	-2	MINOR
4	PB.7913.5	full-splice_match	coding	FALSE	ENSG00000140650.13	ENST00000566604	5	Coding known (alternate 3/5 end)	1.06572	PMM2	-2	MINOR
4	PB.372.8	full-splice_match	coding	FALSE	ENSG00000142676.14	ENST00000458455	2	Coding known (alternate 3/5 end)	1.73716	RPL11	12.794	MINOR
4	PB.1525.22	full-splice_match	coding	FALSE	ENSG00000143612.21	ENST00000368516	1	Coding known (alternate 3/5 end)	3.52645	C1orf43	0.075	MINOR
4	PB.17148.10	full-splice_match	coding	FALSE	ENSG00000145349.18	ENST00000342666	9	Coding known (alternate 3/5 end)	10.084	CAMK2D	13.83	MINOR
4	PB.22962.11	full-splice_match	coding	FALSE	ENSG00000148356.15	ENST00000675572	1	Coding known (complete match)	2.5974	LRSAM1	18	MINOR
4	PB.3118.10	full-splice_match	coding	FALSE	ENSG00000148834.13	ENST00000445155	5	Coding known (alternate 3/5 end)	2.77008	GSTO1	-2	MINOR
4	PB.3423.4	full-splice_match	coding	FALSE	ENSG00000149054.16	ENST00000610573	4	Coding known (alternate 3/5 end)	7.5	ZNF215	4.722	MINOR
4	PB.3748.3	full-splice_match	coding	FALSE	ENSG00000149483.13	ENST00000692785	1	Coding known (alternate 3/5 end)	7.0922	TMEM138	6.954	MINOR
4	PB.6106.7	full-splice_match	coding	FALSE	ENSG00000151287.17	ENST00000376029	3	Coding known (complete match)	8.86076	TEX30	5.848	MINOR
4	PB.2330.29	full-splice_match	coding	FALSE	ENSG00000153207.16	ENST00000366508	5	Coding known (alternate 3/5 end)	3.53698	AHCTF1	8	ALTERNATIVE:2
4	PB.9119.1	full-splice_match	coding	FALSE	ENSG00000160606.11	ENST00000394933	7	Coding known (alternate 3/5 end)	1.96078	TLCD1	9.552	MINOR
4	PB.1567.8	full-splice_match	coding	FALSE	ENSG00000160752.15	ENST00000368356	9	Coding known (complete match)	4.88559	FDPS	20.132	MINOR
4	PB.10813.5	full-splice_match	coding	FALSE	ENSG00000160888.7	ENST00000587885	1	Coding known (alternate 3/5 end)	0.828057	IER2	15	PRINCIPAL:1
4	PB.20817.8	full-splice_match	coding	FALSE	ENSG00000160993.4	ENST00000490528	1	Coding known (complete match)	5.6872	ALKBH4	-2	MINOR
4	PB.668.1	full-splice_match	coding	FALSE	ENSG00000164002.12	ENST00000372703	1	Coding known (alternate 3/5 end)	9.67742	EXO5	8	PRINCIPAL:1
4	PB.23309.1	full-splice_match	coding	FALSE	ENSG00000165195.16	ENST00000635598	1	Coding known (complete match)	3.38983	PIGA	-2	MINOR
4	PB.9807.1	full-splice_match	coding	FALSE	ENSG00000167863.12	ENST00000344546	8	Coding known (complete match)	0.622665	ATP5PD	4.808	MINOR
4	PB.8084.4	full-splice_match	coding	FALSE	ENSG00000168447.11	ENST00000343070	7	Coding known (alternate 3/5 end)	5.71429	SCNN1B	14.838	PRINCIPAL:1
4	PB.21562.16	full-splice_match	coding	FALSE	ENSG00000168575.10	ENST00000520179	5	Coding known (alternate 3/5 end)	5.14019	SLC20A2	16	PRINCIPAL:1
4	PB.16570.4	full-splice_match	coding	FALSE	ENSG00000168826.16	ENST00000337872	9	Coding known (complete match)	20.4082	ZBTB49	21	PRINCIPAL:1
4	PB.18171.2	full-splice_match	coding	FALSE	ENSG00000168916.16	ENST00000513986	2	Coding known (alternate 3/5 end)	7.59494	ZNF608	7	PRINCIPAL:1
4	PB.9810.19	full-splice_match	coding	FALSE	ENSG00000170190.16	ENST00000578376	5	Coding known (alternate 3/5 end)	8.51064	SLC16A5	-2	MINOR
4	PB.16981.3	full-splice_match	coding	FALSE	ENSG00000170502.13	ENST00000473942	5	Coding known (alternate 3/5 end)	3.21429	NUDT9	15	PRINCIPAL:2
4	PB.8261.15	full-splice_match	coding	FALSE	ENSG00000171208.10	ENST00000303155	9	Coding known (alternate 3/5 end)	9.43396	NETO2	14.472	ALTERNATIVE:1
4	PB.11863.8	full-splice_match	coding	FALSE	ENSG00000171863.15	ENST00000403564	5	Coding known (complete match)	1.00301	RPS7	16	PRINCIPAL:1
4	PB.14016.4	full-splice_match	coding	FALSE	ENSG00000171940.14	ENST00000371471	7	Coding known (complete match)	10.6667	ZNF217	18	PRINCIPAL:1
4	PB.11025.2	full-splice_match	coding	FALSE	ENSG00000172687.14	ENST00000683779	1	Coding known (alternate 3/5 end)	4.69799	ZNF738	18	PRINCIPAL:1
4	PB.413.2	full-splice_match	coding	FALSE	ENSG00000175087.10	ENST00000374271	8	Coding known (alternate 3/5 end)	5.66038	PDIK1L	22	PRINCIPAL:1
4	PB.21767.8	full-splice_match	coding	FALSE	ENSG00000176623.12	ENST00000430676	6	Coding known (alternate 3/5 end)	5.58376	RMDN1	4.678	MINOR
4	PB.11237.3	full-splice_match	coding	FALSE	ENSG00000178982.10	ENST00000593149	5	Coding known (complete match)	2.73484	EIF3K	4.886	MINOR
4	PB.15296.3	full-splice_match	coding	FALSE	ENSG00000179152.20	ENST00000417237	5	Coding known (alternate 3/5 end)	13.7255	TCAIM	14	PRINCIPAL:1
4	PB.23607.8	full-splice_match	coding	FALSE	ENSG00000181191.12	ENST00000590146	1	Coding known (alternate 3/5 end)	3.05132	PJA1	-2	MINOR
4	PB.21618.4	full-splice_match	coding	FALSE	ENSG00000181690.8	ENST00000429357	2	Coding known (alternate 3/5 end)	14.2857	PLAG1	22	PRINCIPAL:1
4	PB.7303.11	full-splice_match	coding	FALSE	ENSG00000182718.18	ENST00000396024	7	Coding known (alternate 3/5 end)	0.72	ANXA2	22	PRINCIPAL:1
4	PB.14607.10	full-splice_match	coding	FALSE	ENSG00000185340.15	ENST00000621062	4	Coding known (complete match)	6.94981	GAS2L1	18	PRINCIPAL:1
4	PB.14301.2	full-splice_match	coding	FALSE	ENSG00000185437.15	ENST00000380634	5	Coding known (alternate 3/5 end)	8.33333	SH3BGR	3.906	MINOR
4	PB.5010.13	full-splice_match	coding	FALSE	ENSG00000185664.15	ENST00000550464	5	Coding known (complete match)	0.919842	PMEL	2.091	ALTERNATIVE:2
4	PB.14603.2	full-splice_match	coding	FALSE	ENSG00000186998.16	ENST00000404820	7	Coding known (alternate 3/5 end)	8.69565	EMID1	10	ALTERNATIVE:1
4	PB.22960.3	full-splice_match	coding	FALSE	ENSG00000196152.10	ENST00000342483	5	Coding known (complete match)	10.2041	ZNF79	20	PRINCIPAL:1
4	PB.5044.34	full-splice_match	coding	FALSE	ENSG00000198056.15	ENST00000672280	1	Coding known (alternate 3/5 end)	3.09278	PRIM1	17.466	MINOR
4	PB.13094.16	full-splice_match	coding	FALSE	ENSG00000198130.16	ENST00000392332	7	Coding known (alternate 3/5 end)	3.34928	HIBCH	9.72	MINOR
4	PB.22376.5	full-splice_match	coding	FALSE	ENSG00000198853.12	ENST00000455600	1	Coding known (alternate 3/5 end)	7.5	RUSC2	12	PRINCIPAL:1
4	PB.19083.2	full-splice_match	coding	FALSE	ENSG00000204469.13	ENST00000376033	3	Coding known (complete match)	7.88889	PRRC2A	6	PRINCIPAL:1
4	PB.19065.39	full-splice_match	coding	FALSE	ENSG00000204580.14	ENST00000376568	8	Coding known (alternate 3/5 end)	5.29197	DDR1	15.34	PRINCIPAL:2
4	PB.5427.7	full-splice_match	coding	FALSE	ENSG00000204842.18	ENST00000673436	1	Coding known (alternate 3/5 end)	12.3596	ATXN2	2	PRINCIPAL:M
4	PB.9262.2	full-splice_match	coding	FALSE	ENSG00000274211.6	ENST00000613678	5	Coding known (alternate 3/5 end)	12.1951	SOCS7	-2	MINOR
5	PB.13152.3	full-splice_match	coding	FALSE	ENSG00000013441.17	ENST00000434813	3	Coding known (alternate 3/5 end)	5.40541	CLK1	18	MINOR
5	PB.3693.67	full-splice_match	coding	FALSE	ENSG00000030066.13	ENST00000528071	5	Coding known (complete match)	0.930233	NUP160	12	MINOR
5	PB.4291.45	full-splice_match	coding	FALSE	ENSG00000048028.11	ENST00000003302	8	Coding known (complete match)	3.24737	USP28	7.608	ALTERNATIVE:1
5	PB.4116.1	full-splice_match	coding	FALSE	ENSG00000048649.14	ENST00000480887	5	Coding known (alternate 3/5 end)	4.68085	RSF1	15.85	MINOR
5	PB.24109.8	full-splice_match	coding	FALSE	ENSG00000071889.17	ENST00000419205	5	Coding known (complete match)	7.14286	FAM3A	9.082	MINOR
5	PB.6592.43	full-splice_match	coding	FALSE	ENSG00000072110.16	ENST00000438964	6	Coding known (alternate 3/5 end)	2.30797	ACTN1	12.51	MINOR
5	PB.7223.3	full-splice_match	coding	FALSE	ENSG00000104112.9	ENST00000542355	6	Coding known (alternate 3/5 end)	1.34048	SCG3	6	MINOR
5	PB.20240.15	full-splice_match	coding	FALSE	ENSG00000106086.20	ENST00000396257	6	Coding known (alternate 3/5 end)	5.27638	PLEKHA8	14.874	MINOR
5	PB.9619.1	full-splice_match	coding	FALSE	ENSG00000108387.16	ENST00000580809	5	Coding known (alternate 3/5 end)	8.33333	SEPTIN4	0	MINOR
5	PB.5391.5	full-splice_match	coding	FALSE	ENSG00000110906.13	ENST00000540089	5	Coding known (alternate 3/5 end)	1.43541	KCTD10	0	MINOR
5	PB.18405.25	full-splice_match	coding	FALSE	ENSG00000113649.13	ENST00000679501	2	Coding known (alternate 3/5 end)	2.46734	TCERG1	9	ALTERNATIVE:2
5	PB.12417.11	full-splice_match	coding	FALSE	ENSG00000115282.21	ENST00000410003	5	Coding known (complete match)	2.13523	TTC31	0.552	MINOR
5	PB.12493.1	full-splice_match	coding	FALSE	ENSG00000115561.16	ENST00000409225	2	Coding known (alternate 3/5 end)	1.86916	CHMP3	5.528	MINOR
5	PB.13483.29	full-splice_match	coding	FALSE	ENSG00000115687.14	ENST00000403638	7	Coding known (alternate 3/5 end)	2.99401	PASK	1.332	MINOR
5	PB.19742.1	full-splice_match	coding	FALSE	ENSG00000118515.12	ENST00000367857	9	Coding known (alternate 3/5 end)	2.7027	SGK1	13.1	MINOR
5	PB.11947.5	full-splice_match	coding	FALSE	ENSG00000118960.13	ENST00000402541	5	Coding known (alternate 3/5 end)	3.38983	HS1BP3	12	MINOR
5	PB.22863.3	full-splice_match	coding	FALSE	ENSG00000119401.11	ENST00000411410	1	Coding known (alternate 3/5 end)	2.5	TRIM32	-2	MINOR
5	PB.1786.12	full-splice_match	coding	FALSE	ENSG00000120333.4	ENST00000367677	3	Coding known (alternate 3/5 end)	3.2	MRPS14	-2	MINOR
5	PB.20019.5	full-splice_match	coding	FALSE	ENSG00000122687.19	ENST00000486040	1	Coding known (alternate 3/5 end)	7.21868	MRM2	-2	MINOR
5	PB.12396.19	full-splice_match	coding	FALSE	ENSG00000124356.17	ENST00000682351	1	Coding known (alternate 3/5 end)	4.3573	STAMBP	18	PRINCIPAL:4
5	PB.11825.6	full-splice_match	coding	FALSE	ENSG00000130724.10	ENST00000596708	2	Coding known (alternate 3/5 end)	2.31959	CHMP2A	15.874	PRINCIPAL:1
5	PB.4867.7	full-splice_match	coding	FALSE	ENSG00000134291.12	ENST00000549288	5	Coding known (alternate 3/5 end)	2.37389	TMEM106C	2	MINOR
5	PB.5069.7	full-splice_match	coding	FALSE	ENSG00000135452.10	ENST00000547472	5	Coding known (alternate 3/5 end)	2.65957	TSPAN31	1.608	MINOR
5	PB.8417.5	full-splice_match	coding	FALSE	ENSG00000141084.12	ENST00000602677	5	Coding known (alternate 3/5 end)	4.13223	RANBP10	15.958	MINOR
5	PB.1525.12	full-splice_match	coding	FALSE	ENSG00000143612.21	ENST00000362076	8	Coding known (complete match)	3.4005	C1orf43	0	MINOR
5	PB.12517.4	full-splice_match	coding	FALSE	ENSG00000144026.12	ENST00000295208	7	Coding known (alternate 3/5 end)	6.38298	ZNF514	19	PRINCIPAL:1
5	PB.2463.5	full-splice_match	coding	FALSE	ENSG00000148484.18	ENST00000602389	1	Coding known (complete match)	3.52941	RSU1	9	MINOR
5	PB.13667.20	full-splice_match	coding	FALSE	ENSG00000149474.15	ENST00000677610	1	Coding known (alternate 3/5 end)	3.17003	KAT14	16	ALTERNATIVE:1
5	PB.6106.4	full-splice_match	coding	FALSE	ENSG00000151287.17	ENST00000376019	5	Coding known (alternate 3/5 end)	7.59494	TEX30	17.586	MINOR
5	PB.15048.16	full-splice_match	coding	FALSE	ENSG00000154743.19	ENST00000284995	11	Coding known (alternate 3/5 end)	5.43478	TSEN2	10	PRINCIPAL:2
5	PB.1630.4	full-splice_match	coding	FALSE	ENSG00000158473.8	ENST00000673623	2	Coding known (alternate 3/5 end)	5.55556	CD1D	13.32	MINOR
5	PB.14244.10	full-splice_match	coding	FALSE	ENSG00000159140.21	ENST00000381679	8	Coding known (complete match)	5.16039	SON	0	MINOR
5	PB.1567.31	full-splice_match	coding	FALSE	ENSG00000160752.15	ENST00000612683	1	Coding known (complete match)	4.63822	FDPS	22	PRINCIPAL:1
5	PB.7747.17	full-splice_match	coding	FALSE	ENSG00000161996.19	ENST00000547944	5	Coding known (alternate 3/5 end)	6.25	WDR90	0.572	MINOR
5	PB.668.2	full-splice_match	coding	FALSE	ENSG00000164002.12	ENST00000443729	6	Coding known (alternate 3/5 end)	9.67742	EXO5	8	PRINCIPAL:1
5	PB.23691.19	full-splice_match	coding	FALSE	ENSG00000165288.11	ENST00000373275	5	Coding known (alternate 3/5 end)	4.12371	BRWD3	15	PRINCIPAL:1
5	PB.8580.18	full-splice_match	coding	FALSE	ENSG00000166451.14	ENST00000428963	6	Coding known (alternate 3/5 end)	2.32558	CENPN	8.448	MINOR
5	PB.5065.5	full-splice_match	coding	FALSE	ENSG00000166908.18	ENST00000540759	6	Coding known (complete match)	3.125	PIP4K2C	21	PRINCIPAL:1
5	PB.3964.7	full-splice_match	coding	FALSE	ENSG00000167792.13	ENST00000529927	5	Coding known (complete match)	1.5138	NDUFV1	19.248	MINOR
5	PB.7685.3	full-splice_match	coding	FALSE	ENSG00000168904.15	ENST00000447360	6	Coding known (complete match)	6.66667	LRRC28	11.862	MINOR
5	PB.6165.2	full-splice_match	coding	FALSE	ENSG00000169062.15	ENST00000351487	5	Coding known (alternate 3/5 end)	4.75524	UPF3A	4.566	MINOR
5	PB.9810.10	full-splice_match	coding	FALSE	ENSG00000170190.16	ENST00000450736	6	Coding known (alternate 3/5 end)	7.80142	SLC16A5	6	PRINCIPAL:2
5	PB.11657.3	full-splice_match	coding	FALSE	ENSG00000170954.12	ENST00000597503	5	Coding known (complete match)	7.69231	ZNF415	2.4	MINOR
5	PB.15765.2	full-splice_match	coding	FALSE	ENSG00000174173.7	ENST00000495642	1	Coding known (alternate 3/5 end)	0.411523	TRMT10C	-2	MINOR
5	PB.16307.3	full-splice_match	coding	FALSE	ENSG00000176597.12	ENST00000464923	1	Coding known (alternate 3/5 end)	2.5641	B3GNT5	-2	MINOR
5	PB.21618.5	full-splice_match	coding	FALSE	ENSG00000181690.8	ENST00000423799	6	Coding known (alternate 3/5 end)	14.2857	PLAG1	11.044	MINOR
5	PB.9850.20	full-splice_match	coding	FALSE	ENSG00000182473.22	ENST00000634349	1	Coding known (alternate 3/5 end)	4.47186	EXOC7	15.808	PRINCIPAL:1
5	PB.14607.17	full-splice_match	coding	FALSE	ENSG00000185340.15	ENST00000618518	3	Coding known (complete match)	6.94981	GAS2L1	18	PRINCIPAL:1
5	PB.3809.9	full-splice_match	coding	FALSE	ENSG00000188070.9	ENST00000433688	2	Coding known (complete match)	4.34783	ZFTA	13	PRINCIPAL:1
5	PB.16152.3	full-splice_match	coding	FALSE	ENSG00000196549.13	ENST00000460393	6	Coding known (complete match)	7.24638	MME	22	PRINCIPAL:1
5	PB.20722.8	full-splice_match	coding	FALSE	ENSG00000197343.11	ENST00000412636	5	Coding known (alternate 3/5 end)	4.4335	ZNF655	-2	MINOR
5	PB.20717.4	full-splice_match	coding	FALSE	ENSG00000198556.14	ENST00000331410	10	Coding known (complete match)	13.6364	ZNF789	19	PRINCIPAL:1
5	PB.7454.3	full-splice_match	coding	FALSE	ENSG00000205363.7	ENST00000559817	1	Coding known (alternate 3/5 end)	6	INSYN1	-2	MINOR
5	PB.19996.13	full-splice_match	coding	FALSE	ENSG00000239857.7	ENST00000407192	5	Coding known (alternate 3/5 end)	0.847458	GET4	12.072	MINOR
6	PB.6241.9	full-splice_match	coding	FALSE	ENSG00000100889.12	ENST00000396973	8	Coding known (alternate 3/5 end)	3.125	PCK2	0	MINOR
6	PB.20240.16	full-splice_match	coding	FALSE	ENSG00000106086.20	ENST00000396259	5	Coding known (alternate 3/5 end)	5.27638	PLEKHA8	11.19	MINOR
6	PB.22287.7	full-splice_match	coding	FALSE	ENSG00000107105.15	ENST00000397312	7	Coding known (alternate 3/5 end)	3.8835	ELAVL2	13.188	MINOR
6	PB.9883.8	full-splice_match	coding	FALSE	ENSG00000108639.8	ENST00000588282	5	Coding known (complete match)	0.517241	SYNGR2	10.374	MINOR
6	PB.16056.21	full-splice_match	coding	FALSE	ENSG00000114098.18	ENST00000471453	5	Coding known (alternate 3/5 end)	4.53515	ARMC8	6	MINOR
6	PB.2013.3	full-splice_match	coding	FALSE	ENSG00000117595.12	ENST00000542854	5	Coding known (complete match)	4.16667	IRF6	2.568	MINOR
6	PB.10463.15	full-splice_match	coding	FALSE	ENSG00000118046.17	ENST00000652231	1	Coding known (alternate 3/5 end)	2.62582	STK11	18	MINOR
6	PB.5257.19	full-splice_match	coding	FALSE	ENSG00000120833.14	ENST00000551556	2	Coding known (alternate 3/5 end)	2.31023	SOCS2	16	PRINCIPAL:1
6	PB.24130.3	full-splice_match	coding	FALSE	ENSG00000124333.16	ENST00000460621	6	Coding known (alternate 3/5 end)	1.66667	VAMP7	6.104	MINOR
6	PB.21019.3	full-splice_match	coding	FALSE	ENSG00000128607.14	ENST00000335420	10	Coding known (complete match)	6	KLHDC10	15	PRINCIPAL:1
6	PB.11825.1	full-splice_match	coding	FALSE	ENSG00000130724.10	ENST00000600118	6	Coding known (alternate 3/5 end)	0.773196	CHMP2A	15.874	PRINCIPAL:1
6	PB.21450.2	full-splice_match	coding	FALSE	ENSG00000134014.17	ENST00000537665	2	Coding known (complete match)	2.85714	ELP3	11.388	MINOR
6	PB.4867.5	full-splice_match	coding	FALSE	ENSG00000134291.12	ENST00000550552	5	Coding known (alternate 3/5 end)	1.78042	TMEM106C	6.998	MINOR
6	PB.23981.4	full-splice_match	coding	FALSE	ENSG00000134602.16	ENST00000354719	10	Coding known (alternate 3/5 end)	1.54394	STK26	16.5	MINOR
6	PB.6015.7	full-splice_match	coding	FALSE	ENSG00000136158.12	ENST00000377102	5	Coding known (alternate 3/5 end)	0.831025	SPRY2	22	PRINCIPAL:1
6	PB.20087.9	full-splice_match	coding	FALSE	ENSG00000136247.15	ENST00000396706	2	Coding known (alternate 3/5 end)	3.48259	ZDHHC4	21	PRINCIPAL:1
6	PB.7374.8	full-splice_match	coding	FALSE	ENSG00000138614.16	ENST00000567744	5	Coding known (alternate 3/5 end)	3.09598	INTS14	15	MINOR
6	PB.17052.7	full-splice_match	coding	FALSE	ENSG00000138698.15	ENST00000380158	8	Coding known (alternate 3/5 end)	2.7027	RAP1GDS1	8.432	MINOR
6	PB.7524.14	full-splice_match	coding	FALSE	ENSG00000140395.9	ENST00000558459	5	Coding known (complete match)	0.75188	SKIC8	5.97	MINOR
6	PB.372.7	full-splice_match	coding	FALSE	ENSG00000142676.14	ENST00000467075	2	Coding known (complete match)	0.26435	RPL11	-2	MINOR
6	PB.1525.9	full-splice_match	coding	FALSE	ENSG00000143612.21	ENST00000368519	5	Coding known (alternate 3/5 end)	3.02267	C1orf43	0.126	MINOR
6	PB.17148.12	full-splice_match	coding	FALSE	ENSG00000145349.18	ENST00000379773	6	Coding known (alternate 3/5 end)	3.36134	CAMK2D	15.726	MINOR
6	PB.3294.1	full-splice_match	coding	FALSE	ENSG00000148824.19	ENST00000477902	6	Coding known (alternate 3/5 end)	2.9703	MTG1	17.34	MINOR
6	PB.15048.1	full-splice_match	coding	FALSE	ENSG00000154743.19	ENST00000412698	3	Coding known (complete match)	3.26087	TSEN2	7.248	MINOR
6	PB.1630.5	full-splice_match	coding	FALSE	ENSG00000158473.8	ENST00000673701	2	Coding known (alternate 3/5 end)	5.55556	CD1D	4.627	MINOR
6	PB.14244.15	full-splice_match	coding	FALSE	ENSG00000159140.21	ENST00000300278	8	Coding known (complete match)	4.46304	SON	0	MINOR
6	PB.12205.12	full-splice_match	coding	FALSE	ENSG00000162869.16	ENST00000281394	8	Coding known (complete match)	2.6455	PPP1R21	4.778	MINOR
6	PB.1588.2	full-splice_match	coding	FALSE	ENSG00000163479.14	ENST00000480567	5	Coding known (alternate 3/5 end)	0.244499	SSR2	16	PRINCIPAL:1
6	PB.18220.7	full-splice_match	coding	FALSE	ENSG00000164405.11	ENST00000378670	8	Coding known (complete match)	0.604839	UQCRQ	19	PRINCIPAL:1
6	PB.23309.4	full-splice_match	coding	FALSE	ENSG00000165195.16	ENST00000634582	1	Coding known (alternate 3/5 end)	3.38983	PIGA	6.849	MINOR
6	PB.3063.5	full-splice_match	coding	FALSE	ENSG00000166169.17	ENST00000370162	8	Coding known (alternate 3/5 end)	3.47826	POLL	21	PRINCIPAL:1
6	PB.2247.9	full-splice_match	coding	FALSE	ENSG00000168243.11	ENST00000450593	5	Coding known (alternate 3/5 end)	1.12994	GNG4	16	PRINCIPAL:1
6	PB.6680.4	full-splice_match	coding	FALSE	ENSG00000170345.10	ENST00000554617	1	Coding known (alternate 3/5 end)	1.63934	FOS	0.126	MINOR
6	PB.21760.12	full-splice_match	coding	FALSE	ENSG00000176731.12	ENST00000611854	4	Coding known (alternate 3/5 end)	1.30719	RBIS	10	PRINCIPAL:1
6	PB.3333.15	full-splice_match	coding	FALSE	ENSG00000177030.19	ENST00000690068	1	Coding known (complete match)	0.817757	DEAF1	18.058	MINOR
6	PB.18662.2	full-splice_match	coding	FALSE	ENSG00000178338.11	ENST00000520377	1	Coding known (alternate 3/5 end)	5.71429	ZNF354B	-2	MINOR
6	PB.8704.20	full-splice_match	coding	FALSE	ENSG00000187741.15	ENST00000563673	5	Coding known (complete match)	3.18471	FANCA	0	MINOR
6	PB.19994.4	full-splice_match	coding	FALSE	ENSG00000188191.15	ENST00000360274	8	Coding known (alternate 3/5 end)	2.09205	PRKAR1B	22	PRINCIPAL:1
6	PB.20722.6	full-splice_match	coding	FALSE	ENSG00000197343.11	ENST00000357864	6	Coding known (alternate 3/5 end)	3.94089	ZNF655	1.932	MINOR
6	PB.19117.11	full-splice_match	coding	FALSE	ENSG00000204310.13	ENST00000336984	6	Coding known (complete match)	1.69851	AGPAT1	17	PRINCIPAL:1
6	PB.14658.22	full-splice_match	coding	FALSE	ENSG00000241878.12	ENST00000435900	5	Coding known (alternate 3/5 end)	1.99081	PISD	-2	MINOR
6	PB.5798.29	full-splice_match	coding	FALSE	ENSG00000242715.8	ENST00000510088	5	Coding known (alternate 3/5 end)	3.98551	CCDC169	2.322	MINOR
7	PB.21213.1	full-splice_match	coding	FALSE	ENSG00000055609.21	ENST00000684550	1	Coding known (alternate 3/5 end)	6.97674	KMT2C	0.8	MINOR
7	PB.13320.18	full-splice_match	coding	FALSE	ENSG00000072195.15	ENST00000396688	5	Coding known (alternate 3/5 end)	4.63576	SPEG	0.727	MINOR
7	PB.20918.12	full-splice_match	coding	FALSE	ENSG00000077063.11	ENST00000441556	5	Coding known (alternate 3/5 end)	3.7037	CTTNBP2	-2	MINOR
7	PB.13606.7	full-splice_match	coding	FALSE	ENSG00000089195.15	ENST00000453074	6	Coding known (alternate 3/5 end)	0.663717	TRMT6	0.892	MINOR
7	PB.6832.1	full-splice_match	coding	FALSE	ENSG00000100749.9	ENST00000557352	2	Coding known (alternate 3/5 end)	0.326797	VRK1	5.84	MINOR
7	PB.23492.3	full-splice_match	coding	FALSE	ENSG00000102100.16	ENST00000247138	11	Coding known (complete match)	2.03046	SLC35A2	14	PRINCIPAL:1
7	PB.21723.4	full-splice_match	coding	FALSE	ENSG00000104381.14	ENST00000675928	1	Coding known (alternate 3/5 end)	3.86266	GDAP1	12.846	MINOR
7	PB.11578.1	full-splice_match	coding	FALSE	ENSG00000105357.20	ENST00000376970	6	Coding known (complete match)	5.71429	MYH14	13.604	ALTERNATIVE:2
7	PB.4764.17	full-splice_match	coding	FALSE	ENSG00000110841.14	ENST00000542629	5	Coding known (alternate 3/5 end)	2.16216	PPFIBP1	10.235	ALTERNATIVE:1
7	PB.19355.42	full-splice_match	coding	FALSE	ENSG00000112118.20	ENST00000229854	12	Coding known (alternate 3/5 end)	0.605373	MCM3	12.726	MINOR
7	PB.12415.6	full-splice_match	coding	FALSE	ENSG00000115275.15	ENST00000647753	1	Coding known (alternate 3/5 end)	1.51515	MOGS	-2	MINOR
7	PB.410.17	full-splice_match	coding	FALSE	ENSG00000117632.23	ENST00000399728	5	Coding known (alternate 3/5 end)	1.10209	STMN1	16	PRINCIPAL:1
7	PB.16448.8	full-splice_match	coding	FALSE	ENSG00000119231.11	ENST00000419026	5	Coding known (alternate 3/5 end)	7.14286	SENP5	17	MINOR
7	PB.23298.10	full-splice_match	coding	FALSE	ENSG00000123595.8	ENST00000243325	6	Coding known (alternate 3/5 end)	1.38889	RAB9A	-2	MINOR
7	PB.12396.14	full-splice_match	coding	FALSE	ENSG00000124356.17	ENST00000682784	1	Coding known (alternate 3/5 end)	2.83224	STAMBP	-2	MINOR
7	PB.9278.2	full-splice_match	coding	FALSE	ENSG00000125691.14	ENST00000394332	5	Coding known (complete match)	0.241255	RPL23	10	PRINCIPAL:2
7	PB.6556.2	full-splice_match	coding	FALSE	ENSG00000125952.20	ENST00000284165	10	Coding known (alternate 3/5 end)	1.26263	MAX	7.202	MINOR
7	PB.11825.5	full-splice_match	coding	FALSE	ENSG00000130724.10	ENST00000600006	6	Coding known (alternate 3/5 end)	0.773196	CHMP2A	12	MINOR
7	PB.1288.5	full-splice_match	coding	FALSE	ENSG00000134253.10	ENST00000369464	7	Coding known (complete match)	1.8018	TRIM45	16.23	MINOR
7	PB.1505.7	full-splice_match	coding	FALSE	ENSG00000143624.14	ENST00000435409	6	Coding known (alternate 3/5 end)	2.25564	INTS3	14	PRINCIPAL:1
7	PB.12517.3	full-splice_match	coding	FALSE	ENSG00000144026.12	ENST00000411425	1	Coding known (alternate 3/5 end)	4.25532	ZNF514	19	PRINCIPAL:1
7	PB.3118.8	full-splice_match	coding	FALSE	ENSG00000148834.13	ENST00000369710	8	Coding known (alternate 3/5 end)	1.10803	GSTO1	16.881	MINOR
7	PB.6526.12	full-splice_match	coding	FALSE	ENSG00000154001.14	ENST00000555899	1	Coding known (alternate 3/5 end)	2.39726	PPP2R5E	12.246	MINOR
7	PB.14244.43	full-splice_match	coding	FALSE	ENSG00000159140.21	ENST00000436227	5	Coding known (alternate 3/5 end)	3.62622	SON	-2	MINOR
7	PB.1567.32	full-splice_match	coding	FALSE	ENSG00000160752.15	ENST00000356657	10	Coding known (complete match)	1.97897	FDPS	20.132	MINOR
7	PB.10813.2	full-splice_match	coding	FALSE	ENSG00000160888.7	ENST00000292433	4	Coding known (complete match)	0.243546	IER2	15	PRINCIPAL:1
7	PB.1588.4	full-splice_match	coding	FALSE	ENSG00000163479.14	ENST00000496742	5	Coding known (alternate 3/5 end)	0.244499	SSR2	0	MINOR
7	PB.668.3	full-splice_match	coding	FALSE	ENSG00000164002.12	ENST00000419161	2	Coding known (alternate 3/5 end)	6.45161	EXO5	8	PRINCIPAL:1
7	PB.8831.22	full-splice_match	coding	FALSE	ENSG00000167840.13	ENST00000575538	1	Coding known (alternate 3/5 end)	3.31492	ZNF232	-2	MINOR
7	PB.13906.5	full-splice_match	coding	FALSE	ENSG00000168734.14	ENST00000372894	7	Coding known (alternate 3/5 end)	1.18343	PKIG	10	PRINCIPAL:1
7	PB.3566.12	full-splice_match	coding	FALSE	ENSG00000169519.21	ENST00000303459	10	Coding known (complete match)	2.7933	METTL15	10.998	MINOR
7	PB.6680.5	full-splice_match	coding	FALSE	ENSG00000170345.10	ENST00000555242	1	Coding known (alternate 3/5 end)	1.0929	FOS	4.098	MINOR
7	PB.11863.9	full-splice_match	coding	FALSE	ENSG00000171863.15	ENST00000462576	5	Coding known (complete match)	0.401204	RPS7	16	PRINCIPAL:1
7	PB.14305.6	full-splice_match	coding	FALSE	ENSG00000182240.16	ENST00000347667	5	Coding known (alternate 3/5 end)	2.63158	BACE2	13.73	MINOR
7	PB.7303.15	full-splice_match	coding	FALSE	ENSG00000182718.18	ENST00000558985	6	Coding known (alternate 3/5 end)	0.4	ANXA2	3.696	MINOR
7	PB.14607.9	full-splice_match	coding	FALSE	ENSG00000185340.15	ENST00000610653	4	Coding known (alternate 3/5 end)	2.7027	GAS2L1	16	MINOR
7	PB.13847.1	full-splice_match	coding	FALSE	ENSG00000197122.13	ENST00000692112	1	Coding known (alternate 3/5 end)	4.7619	SRC	22	PRINCIPAL:1
8	PB.24109.12	full-splice_match	coding	FALSE	ENSG00000071889.17	ENST00000393572	5	Coding known (alternate 3/5 end)	4.08163	FAM3A	11.904	MINOR
8	PB.11165.19	full-splice_match	coding	FALSE	ENSG00000075702.19	ENST00000679682	1	Coding known (complete match)	1.61663	WDR62	9	ALTERNATIVE:2
8	PB.6574.22	full-splice_match	coding	FALSE	ENSG00000100568.11	ENST00000216456	6	Coding known (alternate 3/5 end)	1.31926	VTI1B	-2	MINOR
8	PB.6832.10	full-splice_match	coding	FALSE	ENSG00000100749.9	ENST00000679736	1	Coding known (alternate 3/5 end)	0.326797	VRK1	2	MINOR
8	PB.6241.11	full-splice_match	coding	FALSE	ENSG00000100889.12	ENST00000545054	6	Coding known (alternate 3/5 end)	1.04167	PCK2	13.098	MINOR
8	PB.23391.10	full-splice_match	coding	FALSE	ENSG00000101868.13	ENST00000677890	1	Coding known (complete match)	1.38889	POLA1	1	MINOR
8	PB.21584.40	full-splice_match	coding	FALSE	ENSG00000104738.18	ENST00000262105	6	Coding known (complete match)	0.704432	MCM4	21.67	PRINCIPAL:1
8	PB.1093.8	full-splice_match	coding	FALSE	ENSG00000117500.13	ENST00000370290	7	Coding known (alternate 3/5 end)	2.0649	TMED5	-2	MINOR
8	PB.4326.3	full-splice_match	coding	FALSE	ENSG00000118058.24	ENST00000649666	2	Coding known (complete match)	3.53982	KMT2A	0	MINOR
8	PB.508.4	full-splice_match	coding	FALSE	ENSG00000121774.18	ENST00000492989	1	Coding known (alternate 3/5 end)	0.699726	KHDRBS1	7.518	MINOR
8	PB.2745.2	full-splice_match	coding	FALSE	ENSG00000122958.15	ENST00000395098	5	Coding known (alternate 3/5 end)	0.598802	VPS26A	4.302	MINOR
8	PB.12396.18	full-splice_match	coding	FALSE	ENSG00000124356.17	ENST00000682848	1	Coding known (alternate 3/5 end)	2.61438	STAMBP	14	MINOR
8	PB.6917.1	full-splice_match	coding	FALSE	ENSG00000126215.14	ENST00000352127	11	Coding known (complete match)	1.74927	XRCC3	21	PRINCIPAL:1
8	PB.5110.6	full-splice_match	coding	FALSE	ENSG00000135677.11	ENST00000542058	5	Coding known (alternate 3/5 end)	1.36986	GNS	14.226	MINOR
8	PB.12160.11	full-splice_match	coding	FALSE	ENSG00000138078.16	ENST00000541738	5	Coding known (alternate 3/5 end)	3.48259	PREPL	9	PRINCIPAL:4
8	PB.7374.4	full-splice_match	coding	FALSE	ENSG00000138614.16	ENST00000431261	6	Coding known (alternate 3/5 end)	2.16718	INTS14	3.549	MINOR
8	PB.10098.7	full-splice_match	coding	FALSE	ENSG00000141404.17	ENST00000269162	9	Coding known (alternate 3/5 end)	3.93258	GNAL	22	PRINCIPAL:1
8	PB.17883.5	full-splice_match	coding	FALSE	ENSG00000145741.17	ENST00000677654	1	Coding known (alternate 3/5 end)	0.132979	BTF3	12	MINOR
8	PB.3748.9	full-splice_match	coding	FALSE	ENSG00000149483.13	ENST00000543594	6	Coding known (complete match)	2.12766	TMEM138	-2	MINOR
8	PB.4275.1	full-splice_match	coding	FALSE	ENSG00000150764.14	ENST00000529225	5	Coding known (alternate 3/5 end)	2.29885	DIXDC1	0.498	MINOR
8	PB.4791.5	full-splice_match	coding	FALSE	ENSG00000151746.15	ENST00000548411	5	Coding known (alternate 3/5 end)	3.57143	BICD1	10	PRINCIPAL:4
8	PB.15048.15	full-splice_match	coding	FALSE	ENSG00000154743.19	ENST00000402228	7	Coding known (complete match)	3.26087	TSEN2	10	PRINCIPAL:2
8	PB.484.22	full-splice_match	coding	FALSE	ENSG00000159023.22	ENST00000343067	9	Coding known (complete match)	3.57942	EPB41	12.666	MINOR
8	PB.1595.3	full-splice_match	coding	FALSE	ENSG00000160785.14	ENST00000684582	1	Coding known (alternate 3/5 end)	1.19904	SLC25A44	1.782	MINOR
8	PB.16981.9	full-splice_match	coding	FALSE	ENSG00000170502.13	ENST00000440591	6	Coding known (alternate 3/5 end)	1.07143	NUDT9	-2	MINOR
8	PB.11657.12	full-splice_match	coding	FALSE	ENSG00000170954.12	ENST00000601110	5	Coding known (alternate 3/5 end)	3.07692	ZNF415	-2	MINOR
8	PB.11863.6	full-splice_match	coding	FALSE	ENSG00000171863.15	ENST00000647131	1	Coding known (complete match)	0.267469	RPS7	-2	MINOR
8	PB.11025.7	full-splice_match	coding	FALSE	ENSG00000172687.14	ENST00000597810	5	Coding known (alternate 3/5 end)	2.68456	ZNF738	4.842	MINOR
8	PB.11429.10	full-splice_match	coding	FALSE	ENSG00000177045.11	ENST00000560160	1	Coding known (alternate 3/5 end)	2.20588	SIX5	-2	MINOR
8	PB.20722.1	full-splice_match	coding	FALSE	ENSG00000197343.11	ENST00000320583	9	Coding known (alternate 3/5 end)	1.47783	ZNF655	7.476	MINOR
8	PB.19065.38	full-splice_match	coding	FALSE	ENSG00000204580.14	ENST00000452441	5	Coding known (alternate 3/5 end)	2.91971	DDR1	15.34	PRINCIPAL:2
9	PB.24109.7	full-splice_match	coding	FALSE	ENSG00000071889.17	ENST00000369641	7	Coding known (alternate 3/5 end)	4.08163	FAM3A	14.118	MINOR
9	PB.24098.10	full-splice_match	coding	FALSE	ENSG00000102125.16	ENST00000616020	5	Coding known (alternate 3/5 end)	1.96078	TAFAZZIN	8.36	MINOR
9	PB.12396.8	full-splice_match	coding	FALSE	ENSG00000124356.17	ENST00000682851	1	Coding known (alternate 3/5 end)	2.39651	STAMBP	7.342	MINOR
9	PB.12387.13	full-splice_match	coding	FALSE	ENSG00000135624.17	ENST00000540468	5	Coding known (alternate 3/5 end)	0.288323	CCT7	4.26	MINOR
9	PB.4033.12	full-splice_match	coding	FALSE	ENSG00000137522.18	ENST00000525243	5	Coding known (alternate 3/5 end)	1.85185	RNF121	-2	MINOR
9	PB.4795.12	full-splice_match	coding	FALSE	ENSG00000139132.16	ENST00000583694	2	Coding known (alternate 3/5 end)	4.31034	FGD4	16	PRINCIPAL:2
9	PB.10281.47	full-splice_match	coding	FALSE	ENSG00000141644.18	ENST00000591416	5	Coding known (alternate 3/5 end)	2.40964	MBD1	14.216	MINOR
9	PB.1458.6	full-splice_match	coding	FALSE	ENSG00000143363.17	ENST00000450884	5	Coding known (alternate 3/5 end)	1.96721	PRUNE1	-2	MINOR
9	PB.2164.8	full-splice_match	coding	FALSE	ENSG00000143761.16	ENST00000473949	5	Coding known (alternate 3/5 end)	0.120192	ARF1	-2	MINOR
9	PB.20422.2	full-splice_match	coding	FALSE	ENSG00000146757.14	ENST00000357512	3	Coding known (alternate 3/5 end)	1.53846	ZNF92	14	ALTERNATIVE:2
9	PB.21300.2	full-splice_match	coding	FALSE	ENSG00000173273.16	ENST00000520408	5	Coding known (complete match)	2.90909	TNKS	1	MINOR
9	PB.17839.9	full-splice_match	coding	FALSE	ENSG00000183474.16	ENST00000446221	6	Coding known (alternate 3/5 end)	3.79747	GTF2H2C	-2	MINOR
9	PB.18632.5	full-splice_match	coding	FALSE	ENSG00000198055.11	ENST00000355958	9	Coding known (alternate 3/5 end)	0.855746	GRK6	20.412	MINOR
9	PB.9017.8	full-splice_match	coding	FALSE	ENSG00000205309.14	ENST00000483704	5	Coding known (alternate 3/5 end)	2.58621	NT5M	-2	MINOR
9	PB.6822.4	full-splice_match	coding	FALSE	ENSG00000227051.7	ENST00000556728	1	Coding known (alternate 3/5 end)	3.77358	C14orf132	10	PRINCIPAL:1
9	PB.5798.17	full-splice_match	coding	FALSE	ENSG00000242715.8	ENST00000379864	6	Coding known (alternate 3/5 end)	3.26087	CCDC169	2.172	MINOR
10	PB.13419.7	full-splice_match	coding	FALSE	ENSG00000077044.11	ENST00000442524	4	Coding known (alternate 3/5 end)	1.53846	DGKD	-2	MINOR
10	PB.21723.8	full-splice_match	coding	FALSE	ENSG00000104381.14	ENST00000675661	1	Coding known (alternate 3/5 end)	1.28755	GDAP1	-2	MINOR
10	PB.21084.6	full-splice_match	coding	FALSE	ENSG00000105948.13	ENST00000495038	5	Coding known (alternate 3/5 end)	2.5974	IFT56	10.278	MINOR
10	PB.19253.5	full-splice_match	coding	FALSE	ENSG00000112559.15	ENST00000435476	1	Coding known (alternate 3/5 end)	0.8	MDFI	-2	MINOR
10	PB.19427.23	full-splice_match	coding	FALSE	ENSG00000112697.17	ENST00000475111	6	Coding known (alternate 3/5 end)	1.1772	TMEM30A	8.466	MINOR
10	PB.16056.39	full-splice_match	coding	FALSE	ENSG00000114098.18	ENST00000358441	6	Coding known (alternate 3/5 end)	2.49433	ARMC8	6	MINOR
10	PB.16171.27	full-splice_match	coding	FALSE	ENSG00000114850.7	ENST00000476217	5	Coding known (complete match)	1.17532	SSR3	8.796	MINOR
10	PB.5687.10	full-splice_match	coding	FALSE	ENSG00000121741.17	ENST00000382871	3	Coding known (alternate 3/5 end)	1.70455	ZMYM2	19.8	PRINCIPAL:1
10	PB.14996.10	full-splice_match	coding	FALSE	ENSG00000134077.16	ENST00000515662	6	Coding known (complete match)	1.28205	THUMPD3	20	PRINCIPAL:1
10	PB.3592.5	full-splice_match	coding	FALSE	ENSG00000135372.10	ENST00000531159	6	Coding known (alternate 3/5 end)	1.18343	NAT10	16.71	MINOR
10	PB.7862.13	full-splice_match	coding	FALSE	ENSG00000140987.21	ENST00000439568	2	Coding known (alternate 3/5 end)	3.3557	ZSCAN32	8.574	MINOR
10	PB.10281.12	full-splice_match	coding	FALSE	ENSG00000141644.18	ENST00000269468	10	Coding known (complete match)	2.00803	MBD1	14.216	MINOR
10	PB.2164.9	full-splice_match	coding	FALSE	ENSG00000143761.16	ENST00000482962	5	Coding known (alternate 3/5 end)	0.0901442	ARF1	-2	MINOR
10	PB.22302.6	full-splice_match	coding	FALSE	ENSG00000147894.17	ENST00000644136	1	Coding known (alternate 3/5 end)	1.20482	C9orf72	11.56	MINOR
10	PB.16517.6	full-splice_match	coding	FALSE	ENSG00000163945.19	ENST00000507531	5	Coding known (alternate 3/5 end)	6.25	UVSSA	15	PRINCIPAL:2
10	PB.11657.2	full-splice_match	coding	FALSE	ENSG00000170954.12	ENST00000600120	5	Coding known (complete match)	3.07692	ZNF415	-2	MINOR
10	PB.7303.9	full-splice_match	coding	FALSE	ENSG00000182718.18	ENST00000559780	6	Coding known (alternate 3/5 end)	0.32	ANXA2	18	MINOR
10	PB.3809.13	full-splice_match	coding	FALSE	ENSG00000188070.9	ENST00000338498	6	Coding known (alternate 3/5 end)	1.63043	ZFTA	-2	MINOR
10	PB.11050.9	full-splice_match	coding	FALSE	ENSG00000196172.9	ENST00000528059	1	Coding known (alternate 3/5 end)	3.7037	ZNF681	-2	MINOR
10	PB.20722.14	full-splice_match	coding	FALSE	ENSG00000197343.11	ENST00000394163	2	Coding known (complete match)	1.47783	ZNF655	14	ALTERNATIVE:2
10	PB.5427.26	full-splice_match	coding	FALSE	ENSG00000204842.18	ENST00000644883	1	Coding known (alternate 3/5 end)	2.80899	ATXN2	2	ALTERNATIVE:2
10	PB.5798.27	full-splice_match	coding	FALSE	ENSG00000242715.8	ENST00000239859	8	Coding known (alternate 3/5 end)	3.26087	CCDC169	14	PRINCIPAL:1
11	PB.375.10	full-splice_match	coding	FALSE	ENSG00000011009.11	ENST00000374503	7	Coding known (alternate 3/5 end)	0.302115	LYPLA2	1.998	MINOR
11	PB.22777.15	full-splice_match	coding	FALSE	ENSG00000070061.16	ENST00000675979	1	Coding known (alternate 3/5 end)	1.0929	ELP1	-2	MINOR
11	PB.8236.1	full-splice_match	coding	FALSE	ENSG00000089280.19	ENST00000380244	7	Coding known (alternate 3/5 end)	1.09179	FUS	8	ALTERNATIVE:2
11	PB.22279.13	full-splice_match	coding	FALSE	ENSG00000099810.21	ENST00000460874	6	Coding known (alternate 3/5 end)	1.70732	MTAP	18.468	MINOR
11	PB.22162.7	full-splice_match	coding	FALSE	ENSG00000107104.21	ENST00000674102	1	Coding known (complete match)	1.82371	KANK1	15	PRINCIPAL:2
11	PB.22287.10	full-splice_match	coding	FALSE	ENSG00000107105.15	ENST00000544538	5	Coding known (complete match)	2.42718	ELAVL2	13.188	MINOR
11	PB.13483.1	full-splice_match	coding	FALSE	ENSG00000115687.14	ENST00000358649	8	Coding known (alternate 3/5 end)	0.898204	PASK	17.328	MINOR
11	PB.1093.9	full-splice_match	coding	FALSE	ENSG00000117500.13	ENST00000479918	5	Coding known (alternate 3/5 end)	1.17994	TMED5	8.109	MINOR
11	PB.12080.13	full-splice_match	coding	FALSE	ENSG00000119812.20	ENST00000687030	1	Coding known (alternate 3/5 end)	0.169779	FAM98A	-2	MINOR
11	PB.17813.24	full-splice_match	coding	FALSE	ENSG00000123213.23	ENST00000502464	5	Coding known (alternate 3/5 end)	1.03093	NLN	15.03	MINOR
11	PB.19294.3	full-splice_match	coding	FALSE	ENSG00000124574.15	ENST00000372530	9	Coding known (alternate 3/5 end)	3.84615	ABCC10	14.802	PRINCIPAL:2
11	PB.7852.35	full-splice_match	coding	FALSE	ENSG00000130182.8	ENST00000572431	1	Coding known (alternate 3/5 end)	2.70479	ZSCAN10	-2	MINOR
11	PB.10281.16	full-splice_match	coding	FALSE	ENSG00000141644.18	ENST00000347968	7	Coding known (alternate 3/5 end)	2.00803	MBD1	5.768	MINOR
11	PB.17045.15	full-splice_match	coding	FALSE	ENSG00000163104.18	ENST00000457823	6	Coding known (alternate 3/5 end)	1.00402	SMARCAD1	17	ALTERNATIVE:1
11	PB.18171.13	full-splice_match	coding	FALSE	ENSG00000168916.16	ENST00000306315	9	Coding known (alternate 3/5 end)	2.53165	ZNF608	7	PRINCIPAL:1
11	PB.9850.22	full-splice_match	coding	FALSE	ENSG00000182473.22	ENST00000411744	6	Coding known (alternate 3/5 end)	1.23362	EXOC7	11.132	MINOR
11	PB.14474.20	full-splice_match	coding	FALSE	ENSG00000185252.19	ENST00000420626	1	Coding known (alternate 3/5 end)	1.35135	ZNF74	-2	MINOR
11	PB.13309.25	full-splice_match	coding	FALSE	ENSG00000198925.12	ENST00000409422	5	Coding known (alternate 3/5 end)	0.792602	ATG9A	10.002	MINOR
11	PB.18789.2	full-splice_match	coding	FALSE	ENSG00000239264.9	ENST00000473453	2	Coding known (alternate 3/5 end)	0.420489	TXNDC5	11.774	MINOR
11	PB.5798.16	full-splice_match	coding	FALSE	ENSG00000242715.8	ENST00000503173	5	Coding known (alternate 3/5 end)	2.89855	CCDC169	12	MINOR
12	PB.22287.11	full-splice_match	coding	FALSE	ENSG00000107105.15	ENST00000223951	10	Coding known (complete match)	2.42718	ELAVL2	12.062	MINOR
12	PB.16171.26	full-splice_match	coding	FALSE	ENSG00000114850.7	ENST00000467789	5	Coding known (alternate 3/5 end)	0.783546	SSR3	9.582	MINOR
12	PB.1093.7	full-splice_match	coding	FALSE	ENSG00000117500.13	ENST00000370280	1	Coding known (alternate 3/5 end)	0.884956	TMED5	7.206	MINOR
12	PB.18597.9	full-splice_match	coding	FALSE	ENSG00000122203.15	ENST00000614420	4	Coding known (complete match)	0.786627	KIAA1191	8.678	MINOR
12	PB.6556.3	full-splice_match	coding	FALSE	ENSG00000125952.20	ENST00000556443	5	Coding known (alternate 3/5 end)	0.757576	MAX	6.938	MINOR
12	PB.5110.3	full-splice_match	coding	FALSE	ENSG00000135677.11	ENST00000418919	6	Coding known (alternate 3/5 end)	0.684932	GNS	14.496	MINOR
12	PB.7913.6	full-splice_match	coding	FALSE	ENSG00000140650.13	ENST00000562318	5	Coding known (alternate 3/5 end)	0.53286	PMM2	-2	MINOR
12	PB.10098.12	full-splice_match	coding	FALSE	ENSG00000141404.17	ENST00000423027	8	Coding known (complete match)	1.68539	GNAL	22	PRINCIPAL:1
12	PB.2463.8	full-splice_match	coding	FALSE	ENSG00000148484.18	ENST00000377921	7	Coding known (complete match)	0.522876	RSU1	13.546	PRINCIPAL:1
12	PB.3624.9	full-splice_match	coding	FALSE	ENSG00000149084.13	ENST00000637401	1	Coding known (alternate 3/5 end)	0.45045	HSD17B12	10.2	MINOR
12	PB.20722.4	full-splice_match	coding	FALSE	ENSG00000197343.11	ENST00000425063	5	Coding known (alternate 3/5 end)	1.47783	ZNF655	0	MINOR
13	PB.22777.28	full-splice_match	coding	FALSE	ENSG00000070061.16	ENST00000675825	1	Coding known (alternate 3/5 end)	1.0929	ELP1	11.358	MINOR
13	PB.9883.12	full-splice_match	coding	FALSE	ENSG00000108639.8	ENST00000590201	1	Coding known (alternate 3/5 end)	0.172414	SYNGR2	7.524	MINOR
13	PB.12396.12	full-splice_match	coding	FALSE	ENSG00000124356.17	ENST00000683718	1	Coding known (alternate 3/5 end)	0.87146	STAMBP	-2	MINOR
13	PB.11700.2	full-splice_match	coding	FALSE	ENSG00000131037.15	ENST00000540810	5	Coding known (alternate 3/5 end)	1.16732	EPS8L1	7.29	MINOR
13	PB.15822.12	full-splice_match	coding	FALSE	ENSG00000138459.9	ENST00000261034	6	Coding known (alternate 3/5 end)	0.539084	SLC35A5	5.406	MINOR
13	PB.5400.11	full-splice_match	coding	FALSE	ENSG00000139436.22	ENST00000553118	5	Coding known (alternate 3/5 end)	1.10497	GIT2	10.838	MINOR
13	PB.12427.4	full-splice_match	coding	FALSE	ENSG00000159399.10	ENST00000409174	1	Coding known (alternate 3/5 end)	1.70697	HK2	16.398	MINOR
13	PB.16323.24	full-splice_match	coding	FALSE	ENSG00000161204.12	ENST00000292808	5	Coding known (complete match)	0.408163	ABCF3	15.252	ALTERNATIVE:1
13	PB.12477.3	full-splice_match	coding	FALSE	ENSG00000168883.20	ENST00000613444	4	Coding known (complete match)	0.382775	USP39	16	MINOR
13	PB.7303.2	full-splice_match	coding	FALSE	ENSG00000182718.18	ENST00000560468	6	Coding known (alternate 3/5 end)	0.24	ANXA2	22	PRINCIPAL:1
14	PB.375.25	full-splice_match	coding	FALSE	ENSG00000011009.11	ENST00000374501	1	Coding known (alternate 3/5 end)	0.251762	LYPLA2	6.486	MINOR
14	PB.11165.6	full-splice_match	coding	FALSE	ENSG00000075702.19	ENST00000680564	1	Coding known (complete match)	1.15473	WDR62	8	ALTERNATIVE:2
14	PB.6832.11	full-splice_match	coding	FALSE	ENSG00000100749.9	ENST00000680538	1	Coding known (alternate 3/5 end)	0.217865	VRK1	6.002	MINOR
14	PB.21723.2	full-splice_match	coding	FALSE	ENSG00000104381.14	ENST00000675821	1	Coding known (alternate 3/5 end)	0.858369	GDAP1	2.89	MINOR
14	PB.1383.1	full-splice_match	coding	FALSE	ENSG00000116128.12	ENST00000683836	1	Coding known (complete match)	1.67224	BCL9	8.972	MINOR
14	PB.5257.4	full-splice_match	coding	FALSE	ENSG00000120833.14	ENST00000549206	5	Coding known (complete match)	0.990099	SOCS2	16	PRINCIPAL:1
14	PB.12396.16	full-splice_match	coding	FALSE	ENSG00000124356.17	ENST00000682799	1	Coding known (complete match)	0.87146	STAMBP	12.998	MINOR
14	PB.4033.16	full-splice_match	coding	FALSE	ENSG00000137522.18	ENST00000530655	5	Coding known (alternate 3/5 end)	0.925926	RNF121	-2	MINOR
14	PB.3748.7	full-splice_match	coding	FALSE	ENSG00000149483.13	ENST00000689882	1	Coding known (complete match)	1.41844	TMEM138	0	MINOR
15	PB.19635.4	full-splice_match	coding	FALSE	ENSG00000074935.14	ENST00000605457	5	Coding known (alternate 3/5 end)	1.86916	TUBE1	-2	MINOR
15	PB.21723.3	full-splice_match	coding	FALSE	ENSG00000104381.14	ENST00000675220	1	Coding known (complete match)	0.858369	GDAP1	2.89	MINOR
15	PB.12415.16	full-splice_match	coding	FALSE	ENSG00000115275.15	ENST00000414701	1	Coding known (alternate 3/5 end)	0.649351	MOGS	-2	MINOR
15	PB.410.10	full-splice_match	coding	FALSE	ENSG00000117632.23	ENST00000357865	6	Coding known (alternate 3/5 end)	0.174014	STMN1	16	PRINCIPAL:1
15	PB.12160.24	full-splice_match	coding	FALSE	ENSG00000138078.16	ENST00000260648	10	Coding known (alternate 3/5 end)	1.74129	PREPL	8.925	ALTERNATIVE:1
15	PB.13098.17	full-splice_match	coding	FALSE	ENSG00000138386.17	ENST00000337386	10	Coding known (complete match)	1.69492	NAB1	11	PRINCIPAL:4
15	PB.1524.56	full-splice_match	coding	FALSE	ENSG00000143569.19	ENST00000271877	11	Coding known (alternate 3/5 end)	0.665362	UBAP2L	9.683	MINOR
15	PB.3748.8	full-splice_match	coding	FALSE	ENSG00000149483.13	ENST00000507563	7	Coding known (complete match)	1.41844	TMEM138	0	MINOR
15	PB.1567.6	full-splice_match	coding	FALSE	ENSG00000160752.15	ENST00000611010	4	Coding known (alternate 3/5 end)	0.556586	FDPS	6.71	MINOR
15	PB.5065.9	full-splice_match	coding	FALSE	ENSG00000166908.18	ENST00000422156	7	Coding known (alternate 3/5 end)	0.694444	PIP4K2C	8.478	MINOR
15	PB.3566.2	full-splice_match	coding	FALSE	ENSG00000169519.21	ENST00000406787	7	Coding known (alternate 3/5 end)	1.11732	METTL15	8.202	MINOR
15	PB.3809.18	full-splice_match	coding	FALSE	ENSG00000188070.9	ENST00000546282	3	Coding known (alternate 3/5 end)	1.08696	ZFTA	0	MINOR

## Sheet: Supplementary Table S3
Supplementary Table S3: Coding potential scores of ‘coding novel’ transcripts and the negative control set (‘non-coding known’ and ‘non-coding novel’), as predicted by RNAsamba.
isoform_rank	isoform	structural_category	coding	predicted_NMD	associated_gene	associated_transcript	Isoform_class	NFLR	coding_score	classification
1	PB.20115.1	incomplete-splice_match	coding	FALSE	ENSG00000005108.17	ENST00000423059.9	Coding novel	100	0.98428	coding
1	PB.6004.14	incomplete-splice_match	coding	FALSE	ENSG00000005810.19	ENST00000683697.1	Coding novel	11.3636	0.98474	coding
1	PB.9567.1	incomplete-splice_match	coding	FALSE	ENSG00000006283.18	ENST00000360761.8	Coding novel	50	0.99982	coding
1	PB.7833.1	incomplete-splice_match	coding	FALSE	ENSG00000007038.11	ENST00000574813.5	Coding novel	100	0.9182	coding
1	PB.19628.1	incomplete-splice_match	coding	FALSE	ENSG00000009413.16	ENST00000434009.5	Coding novel	20	0.99994	coding
1	PB.16859.18	novel_in_catalog	coding	FALSE	ENSG00000018189.13	novel	Coding novel	24.8227	0.99992	coding
1	PB.5045.3	novel_in_catalog	coding	FALSE	ENSG00000025423.11	novel	Coding novel	42.8571	0.99975	coding
1	PB.11837.11	novel_in_catalog	coding	FALSE	ENSG00000035115.22	novel	Coding novel	36.7089	0.91848	coding
1	PB.4291.40	novel_in_catalog	coding	FALSE	ENSG00000048028.11	novel	Coding novel	43.171	0.99478	coding
1	PB.21210.1	incomplete-splice_match	coding	FALSE	ENSG00000055609.21	ENST00000682116.1	Coding novel	11.6279	0.99691	coding
1	PB.13320.13	novel_in_catalog	coding	FALSE	ENSG00000072195.15	novel	Coding novel	22.5166	0.86413	coding
1	PB.14926.3	incomplete-splice_match	coding	FALSE	ENSG00000073150.14	ENST00000159647.9	Coding novel	40	0.82928	coding
1	PB.20764.2	incomplete-splice_match	coding	FALSE	ENSG00000077080.10	ENST00000160382.10	Coding novel	81.8182	0.87361	coding
1	PB.19508.15	full-splice_match	non_coding	NA	ENSG00000083099.11	ENST00000523377.2	Non-coding known	33.935	0.05933	noncoding
1	PB.4172.1	novel_not_in_catalog	coding	FALSE	ENSG00000086991.13	novel	Coding novel	66.6667	0.99449	coding
1	PB.6691.22	incomplete-splice_match	coding	FALSE	ENSG00000089916.18	ENST00000261530.12	Coding novel	23.7209	0.99962	coding
1	PB.21738.1	incomplete-splice_match	coding	FALSE	ENSG00000091656.19	ENST00000518282.5	Coding novel	100	0.99998	coding
1	PB.7212.2	incomplete-splice_match	coding	FALSE	ENSG00000092439.16	ENST00000646667.1	Coding novel	14.0625	0.9823	coding
1	PB.6299.3	novel_not_in_catalog	coding	FALSE	ENSG00000100478.16	novel	Coding novel	62.5	0.98129	coding
1	PB.13926.2	incomplete-splice_match	non_coding	NA	ENSG00000101470.10	ENST00000372555.8	Non-coding novel	78.125	0.83708	coding
1	PB.5898.1	incomplete-splice_match	coding	FALSE	ENSG00000102543.14	ENST00000251108.10	Coding novel	72.2222	0.99993	coding
1	PB.8620.2	novel_in_catalog	coding	FALSE	ENSG00000103196.12	novel	Coding novel	60	0.99994	coding
1	PB.10941.1	incomplete-splice_match	coding	FALSE	ENSG00000105650.22	ENST00000447275.7	Coding novel	33.3333	0.7259	coding
1	PB.20030.44	novel_not_in_catalog	coding	FALSE	ENSG00000106009.16	novel	Coding novel	12.7796	0.99984	coding
1	PB.22287.16	novel_in_catalog	coding	FALSE	ENSG00000107105.15	novel	Coding novel	38.835	0.43175	noncoding
1	PB.9619.5	novel_in_catalog	coding	FALSE	ENSG00000108387.16	novel	Coding novel	38.8889	0.62927	coding
1	PB.4764.16	novel_in_catalog	coding	FALSE	ENSG00000110841.14	novel	Coding novel	34.0541	0.99974	coding
1	PB.17575.1	genic	non_coding	NA	ENSG00000112902.12	novel	Non-coding novel	66.6667	0.06707	noncoding
1	PB.18329.25	novel_in_catalog	coding	FALSE	ENSG00000113108.20	novel	Coding novel	24.5283	0.66031	coding
1	PB.15524.1	incomplete-splice_match	coding	FALSE	ENSG00000114251.15	ENST00000497027.5	Coding novel	33.3333	0.96654	coding
1	PB.12398.6	full-splice_match	non_coding	NA	ENSG00000114956.20	ENST00000418996.5	Non-coding known	37.6123	0.98214	coding
1	PB.12389.1	incomplete-splice_match	coding	FALSE	ENSG00000116127.20	ENST00000684590.1	Coding novel	33.3333	0.99987	coding
1	PB.1383.14	novel_in_catalog	coding	FALSE	ENSG00000116128.12	novel	Coding novel	12.709	0.99892	coding
1	PB.4328.4	incomplete-splice_match	non_coding	NA	ENSG00000118058.24	ENST00000534358.8	Non-coding novel	23.8938	0.15943	noncoding
1	PB.11474.2	novel_not_in_catalog	coding	FALSE	ENSG00000118160.14	novel	Coding novel	58.3333	0.99774	coding
1	PB.6683.9	novel_in_catalog	coding	FALSE	ENSG00000119686.10	novel	Coding novel	21.9178	0.99828	coding
1	PB.5799.1	genic	non_coding	NA	ENSG00000120664.11	novel	Non-coding novel	100	0.02812	noncoding
1	PB.4667.1	novel_not_in_catalog	coding	FALSE	ENSG00000121380.12	novel	Coding novel	50	0.16873	noncoding
1	PB.12816.3	novel_not_in_catalog	coding	FALSE	ENSG00000121988.18	novel	Coding novel	33.3333	0.98924	coding
1	PB.13915.3	novel_not_in_catalog	coding	FALSE	ENSG00000124159.17	novel	Coding novel	30.7692	0.99934	coding
1	PB.13990.15	incomplete-splice_match	coding	FALSE	ENSG00000124208.16	ENST00000341698.2	Coding novel	100	0.06964	noncoding
1	PB.19294.4	novel_in_catalog	coding	FALSE	ENSG00000124574.15	novel	Coding novel	28.8462	0.99981	coding
1	PB.6917.11	incomplete-splice_match	coding	FALSE	ENSG00000126215.14	ENST00000555055.6	Coding novel	60.6414	0.68292	coding
1	PB.6154.1	novel_not_in_catalog	coding	FALSE	ENSG00000126226.22	novel	Coding novel	42.0927	0.68236	coding
1	PB.16507.1	incomplete-splice_match	non_coding	NA	ENSG00000127415.13	ENST00000652070.1	Non-coding novel	100	0.99489	coding
1	PB.10487.34	full-splice_match	non_coding	NA	ENSG00000127540.12	ENST00000591899.8	Non-coding known	71.2425	0.94494	coding
1	PB.21019.1	novel_in_catalog	coding	FALSE	ENSG00000128607.14	novel	Coding novel	34	0.99989	coding
1	PB.16027.3	full-splice_match	non_coding	NA	ENSG00000129055.13	ENST00000354910.10	Non-coding known	54.2254	0.09931	noncoding
1	PB.6243.10	novel_in_catalog	coding	FALSE	ENSG00000129535.13	novel	Coding novel	60	0.99581	coding
1	PB.20768.2	novel_not_in_catalog	coding	FALSE	ENSG00000130427.3	novel	Coding novel	50	0.99577	coding
1	PB.8864.1	incomplete-splice_match	non_coding	NA	ENSG00000132535.22	ENST00000399506.9	Non-coding novel	100	0.00201	noncoding
1	PB.899.8	incomplete-splice_match	coding	FALSE	ENSG00000132849.22	ENST00000642238.2	Coding novel	40	0.99956	coding
1	PB.7073.2	novel_in_catalog	coding	FALSE	ENSG00000137843.12	novel	Coding novel	65.9794	0.99967	coding
1	PB.3214.6	novel_in_catalog	coding	FALSE	ENSG00000138162.19	novel	Coding novel	56.9697	0.9995	coding
1	PB.16891.1	genic	non_coding	NA	ENSG00000138769.11	novel	Non-coding novel	100	0.01818	noncoding
1	PB.16907.5	novel_in_catalog	coding	FALSE	ENSG00000138771.16	novel	Coding novel	32.7586	0.9996	coding
1	PB.13477.3	novel_in_catalog	coding	FALSE	ENSG00000142327.13	novel	Coding novel	25.5319	0.99976	coding
1	PB.10651.1	incomplete-splice_match	coding	FALSE	ENSG00000142449.13	ENST00000651877.1	Coding novel	9.21053	0.99187	coding
1	PB.1524.69	novel_in_catalog	coding	FALSE	ENSG00000143569.19	novel	Coding novel	33.9335	0.99991	coding
1	PB.18523.1	incomplete-splice_match	coding	FALSE	ENSG00000145934.16	ENST00000519204.5	Coding novel	100	0.99948	coding
1	PB.13723.5	novel_not_in_catalog	coding	FALSE	ENSG00000149531.15	novel	Coding novel	44.7368	0.992	coding
1	PB.15139.1	novel_in_catalog	coding	FALSE	ENSG00000151090.20	novel	Coding novel	100	0.26609	noncoding
1	PB.4791.7	full-splice_match	non_coding	NA	ENSG00000151746.15	ENST00000550207.1	Non-coding known	21.4286	0.94471	coding
1	PB.5860.1	full-splice_match	non_coding	NA	ENSG00000151778.11	ENST00000379179.8	Non-coding known	100	0.40984	noncoding
1	PB.20416.2	novel_in_catalog	coding	FALSE	ENSG00000152926.16	novel	Coding novel	50	0.99783	coding
1	PB.2024.3	full-splice_match	non_coding	NA	ENSG00000153363.14	ENST00000610948.1	Non-coding known	60	0.2584	noncoding
1	PB.3018.12	novel_in_catalog	coding	FALSE	ENSG00000155256.18	novel	Coding novel	45.8498	0.99985	coding
1	PB.22032.1	incomplete-splice_match	coding	FALSE	ENSG00000155926.14	ENST00000427060.6	Coding novel	100	0.41947	noncoding
1	PB.307.1	novel_not_in_catalog	coding	FALSE	ENSG00000158748.4	novel	Coding novel	70	0.99719	coding
1	PB.484.28	novel_in_catalog	coding	FALSE	ENSG00000159023.22	novel	Coding novel	15.2125	0.99993	coding
1	PB.14244.6	novel_in_catalog	coding	FALSE	ENSG00000159140.21	novel	Coding novel	20.1534	0.99992	coding
1	PB.1518.20	novel_not_in_catalog	coding	FALSE	ENSG00000160741.17	novel	Coding novel	33.5443	0.95726	coding
1	PB.7747.12	novel_in_catalog	coding	FALSE	ENSG00000161996.19	novel	Coding novel	16.6667	0.99956	coding
1	PB.17045.5	novel_in_catalog	coding	FALSE	ENSG00000163104.18	novel	Coding novel	23.0924	0.99992	coding
1	PB.1552.3	novel_in_catalog	coding	FALSE	ENSG00000163462.19	novel	Coding novel	28.5714	0.9997	coding
1	PB.9865.7	full-splice_match	non_coding	NA	ENSG00000163597.16	ENST00000661348.2	Non-coding known	44.1762	0.01435	noncoding
1	PB.15616.1	incomplete-splice_match	coding	FALSE	ENSG00000163638.13	ENST00000295903.8	Coding novel	100	0.92031	coding
1	PB.16517.1	incomplete-splice_match	coding	FALSE	ENSG00000163945.19	ENST00000679192.1	Coding novel	15.625	0.99956	coding
1	PB.694.1	novel_not_in_catalog	coding	FALSE	ENSG00000164010.15	novel	Coding novel	88.8889	0.99878	coding
1	PB.17168.1	full-splice_match	non_coding	NA	ENSG00000164096.13	ENST00000504110.2	Non-coding known	49.7792	0.44532	noncoding
1	PB.17407.8	incomplete-splice_match	coding	FALSE	ENSG00000164118.13	ENST00000396791.7	Coding novel	24	0.99997	coding
1	PB.18416.12	full-splice_match	non_coding	NA	ENSG00000164265.9	ENST00000514688.1	Non-coding known	30.4183	0.21895	noncoding
1	PB.18220.9	full-splice_match	non_coding	NA	ENSG00000164405.11	ENST00000378670.8	Non-coding known	90.8266	0.95825	coding
1	PB.18449.2	incomplete-splice_match	coding	FALSE	ENSG00000164591.14	ENST00000517768.6	Coding novel	36.5854	0.30167	noncoding
1	PB.21751.1	novel_in_catalog	coding	FALSE	ENSG00000164684.13	novel	Coding novel	50	0.25821	noncoding
1	PB.20695.10	incomplete-splice_match	non_coding	NA	ENSG00000164715.6	ENST00000297293.6	Non-coding novel	21.3115	0.50849	coding
1	PB.23691.5	incomplete-splice_match	non_coding	NA	ENSG00000165288.11	ENST00000373275.5	Non-coding novel	37.1134	0.0978	noncoding
1	PB.4182.2	incomplete-splice_match	non_coding	NA	ENSG00000165323.16	ENST00000525166.6	Non-coding novel	40	0.03509	noncoding
1	PB.6316.6	full-splice_match	non_coding	NA	ENSG00000165389.7	ENST00000298130.5	Non-coding known	73.0952	0.23922	noncoding
1	PB.4185.3	incomplete-splice_match	coding	FALSE	ENSG00000166004.15	ENST00000531700.5	Coding novel	73.3333	0.99922	coding
1	PB.8750.1	incomplete-splice_match	coding	FALSE	ENSG00000167711.14	ENST00000382061.5	Coding novel	100	0.99887	coding
1	PB.21630.2	full-splice_match	non_coding	NA	ENSG00000167912.7	ENST00000518993.2	Non-coding known	30.7692	0.1653	noncoding
1	PB.2247.7	full-splice_match	non_coding	NA	ENSG00000168243.11	ENST00000391854.7	Non-coding known	84.3691	0.43667	noncoding
1	PB.8084.3	novel_not_in_catalog	coding	FALSE	ENSG00000168447.11	novel	Coding novel	74.2857	0.99958	coding
1	PB.21562.13	novel_in_catalog	coding	FALSE	ENSG00000168575.10	novel	Coding novel	48.1308	0.99933	coding
1	PB.13906.4	full-splice_match	non_coding	NA	ENSG00000168734.14	ENST00000372894.7	Non-coding known	68.6391	0.63123	coding
1	PB.16570.1	novel_in_catalog	coding	FALSE	ENSG00000168826.16	novel	Coding novel	26.5306	0.99973	coding
1	PB.18171.9	incomplete-splice_match	coding	FALSE	ENSG00000168916.16	ENST00000504926.5	Coding novel	16.4557	0.99983	coding
1	PB.18630.8	incomplete-splice_match	coding	FALSE	ENSG00000169220.18	ENST00000511890.1	Coding novel	60.0858	0.99974	coding
1	PB.3566.5	incomplete-splice_match	coding	FALSE	ENSG00000169519.21	ENST00000407364.8	Coding novel	43.5754	0.99948	coding
1	PB.12662.1	incomplete-splice_match	non_coding	NA	ENSG00000169629.12	ENST00000302558.8	Non-coding novel	65.2174	0.08907	noncoding
1	PB.7012.4	novel_in_catalog	coding	FALSE	ENSG00000169918.10	novel	Coding novel	45.4545	0.99786	coding
1	PB.22060.14	novel_in_catalog	coding	FALSE	ENSG00000171045.16	novel	Coding novel	14.7541	0.99375	coding
1	PB.1046.1	novel_not_in_catalog	coding	FALSE	ENSG00000171502.15	novel	Coding novel	100	0.99942	coding
1	PB.14016.1	novel_in_catalog	non_coding	NA	ENSG00000171940.14	novel	Non-coding novel	31.3333	0.37538	noncoding
1	PB.5418.1	novel_not_in_catalog	coding	FALSE	ENSG00000173093.13	novel	Coding novel	100	0.64201	coding
1	PB.12641.1	full-splice_match	non_coding	NA	ENSG00000175701.11	ENST00000611969.5	Non-coding known	100	0.89458	coding
1	PB.18611.1	novel_in_catalog	coding	FALSE	ENSG00000175766.13	novel	Coding novel	100	0.9992	coding
1	PB.2964.4	full-splice_match	non_coding	NA	ENSG00000176273.15	ENST00000483386.5	Non-coding known	32.8358	0.25274	noncoding
1	PB.8298.1	full-splice_match	non_coding	NA	ENSG00000177200.18	ENST00000561869.1	Non-coding known	32.1429	0.16264	noncoding
1	PB.18463.1	full-splice_match	non_coding	NA	ENSG00000177556.12	ENST00000313115.11	Non-coding known	91.0526	0.2774	noncoding
1	PB.10648.1	full-splice_match	non_coding	NA	ENSG00000178531.6	ENST00000318978.6	Non-coding known	94.9541	0.93469	coding
1	PB.9484.1	novel_in_catalog	coding	FALSE	ENSG00000178852.16	novel	Coding novel	100	0.99979	coding
1	PB.21618.2	incomplete-splice_match	non_coding	NA	ENSG00000181690.8	ENST00000316981.8	Non-coding novel	28.5714	0.52327	coding
1	PB.17629.1	full-splice_match	non_coding	NA	ENSG00000183666.18	ENST00000685140.1	Non-coding known	33.3333	0.07061	noncoding
1	PB.8378.4	full-splice_match	non_coding	NA	ENSG00000183723.13	ENST00000581487.1	Non-coding known	27.0492	0.11129	noncoding
1	PB.5574.6	novel_in_catalog	coding	FALSE	ENSG00000184445.12	novel	Coding novel	44.3396	0.99987	coding
1	PB.3508.1	full-splice_match	non_coding	NA	ENSG00000184669.10	ENST00000530490.3	Non-coding known	50	0.67938	coding
1	PB.19976.1	full-splice_match	non_coding	NA	ENSG00000184786.6	ENST00000628156.1	Non-coding known	100	0.08287	noncoding
1	PB.15695.1	novel_in_catalog	coding	FALSE	ENSG00000185008.17	novel	Coding novel	50	0.9992	coding
1	PB.3319.1	novel_in_catalog	coding	FALSE	ENSG00000185522.9	novel	Coding novel	50	0.98574	coding
1	PB.1154.1	novel_in_catalog	coding	FALSE	ENSG00000185946.16	novel	Coding novel	33.6735	0.99992	coding
1	PB.665.6	novel_in_catalog	coding	FALSE	ENSG00000187801.15	novel	Coding novel	61.9048	0.99942	coding
1	PB.20092.3	incomplete-splice_match	coding	FALSE	ENSG00000187953.10	ENST00000486256.5	Coding novel	20.8333	0.99869	coding
1	PB.3809.2	novel_in_catalog	non_coding	NA	ENSG00000188070.9	novel	Non-coding novel	41.3043	0.1534	noncoding
1	PB.380.45	novel_not_in_catalog	coding	FALSE	ENSG00000188529.15	novel	Coding novel	31.7412	0.9901	coding
1	PB.8960.1	novel_not_in_catalog	coding	FALSE	ENSG00000188803.15	novel	Coding novel	100	0.99996	coding
1	PB.2630.2	novel_not_in_catalog	coding	FALSE	ENSG00000189014.7	novel	Coding novel	48	0.99965	coding
1	PB.19123.1	novel_not_in_catalog	coding	FALSE	ENSG00000196126.11	novel	Coding novel	100	0.99974	coding
1	PB.9788.1	novel_not_in_catalog	coding	FALSE	ENSG00000196169.15	novel	Coding novel	100	0.99375	coding
1	PB.11050.15	novel_in_catalog	coding	FALSE	ENSG00000196172.9	novel	Coding novel	19.7531	0.99907	coding
1	PB.12867.30	novel_not_in_catalog	coding	FALSE	ENSG00000196504.19	novel	Coding novel	37.5368	0.0569	noncoding
1	PB.12559.1	incomplete-splice_match	coding	FALSE	ENSG00000196912.13	ENST00000419390.2	Coding novel	100	0.40666	noncoding
1	PB.10194.1	incomplete-splice_match	coding	FALSE	ENSG00000197705.10	ENST00000359358.9	Coding novel	100	0.97895	coding
1	PB.713.2	incomplete-splice_match	coding	FALSE	ENSG00000198198.17	ENST00000649403.1	Coding novel	25	0.99897	coding
1	PB.6673.6	novel_in_catalog	coding	FALSE	ENSG00000198208.12	novel	Coding novel	22.2222	0.96102	coding
1	PB.23212.47	full-splice_match	non_coding	NA	ENSG00000198727.2	ENST00000361789.2	Non-coding known	93.2282	0.26067	noncoding
1	PB.23210.1	full-splice_match	non_coding	NA	ENSG00000198804.2	ENST00000361624.2	Non-coding known	75.4748	0.27951	noncoding
1	PB.22709.4	full-splice_match	non_coding	NA	ENSG00000203279.5	ENST00000366109.2	Non-coding known	51.7241	0.16572	noncoding
1	PB.19083.18	incomplete-splice_match	coding	FALSE	ENSG00000204469.13	ENST00000376007.8	Coding novel	19.4444	0.99731	coding
1	PB.18545.3	incomplete-splice_match	coding	FALSE	ENSG00000204764.14	ENST00000522066.5	Coding novel	26.6667	0.99958	coding
1	PB.22463.1	novel_not_in_catalog	non_coding	NA	ENSG00000204778.4	novel	Non-coding novel	100	0.30835	noncoding
1	PB.5427.9	novel_in_catalog	coding	FALSE	ENSG00000204842.18	novel	Coding novel	17.9775	0.9292	coding
1	PB.18455.3	full-splice_match	non_coding	NA	ENSG00000211445.13	ENST00000388825.9	Non-coding known	93.9866	0.98309	coding
1	PB.21451.22	novel_in_catalog	coding	FALSE	ENSG00000214050.8	novel	Coding novel	56	0.97366	coding
1	PB.8518.1	novel_in_catalog	coding	FALSE	ENSG00000214331.8	novel	Coding novel	50	0.58672	coding
1	PB.3142.1	full-splice_match	non_coding	NA	ENSG00000214413.9	ENST00000448814.7	Non-coding known	54.0541	0.01943	noncoding
1	PB.9282.1	incomplete-splice_match	non_coding	NA	ENSG00000214553.11	ENST00000647826.2	Non-coding novel	100	0.18417	noncoding
1	PB.19360.2	full-splice_match	non_coding	NA	ENSG00000216775.4	ENST00000643631.2	Non-coding known	66.2281	0.15226	noncoding
1	PB.21252.1	novel_not_in_catalog	non_coding	NA	ENSG00000223508.5	novel	Non-coding novel	33.3333	0.72937	coding
1	PB.20.2	full-splice_match	non_coding	NA	ENSG00000225880.5	ENST00000473798.1	Non-coding known	75	0.19423	noncoding
1	PB.5859.1	full-splice_match	non_coding	NA	ENSG00000227258.7	ENST00000659169.1	Non-coding known	100	0.01847	noncoding
1	PB.11910.1	full-splice_match	non_coding	NA	ENSG00000228496.2	ENST00000455754.2	Non-coding known	100	0.24978	noncoding
1	PB.20496.2	novel_not_in_catalog	non_coding	NA	ENSG00000229018.5	novel	Non-coding novel	42.8571	0.0179	noncoding
1	PB.20939.11	novel_in_catalog	non_coding	NA	ENSG00000230316.8	novel	Non-coding novel	14.7059	0.06992	noncoding
1	PB.1901.4	full-splice_match	non_coding	NA	ENSG00000230623.7	ENST00000660351.1	Non-coding known	45.7547	0.11921	noncoding
1	PB.13260.2	full-splice_match	non_coding	NA	ENSG00000230695.2	ENST00000688966.1	Non-coding known	60	0.04328	noncoding
1	PB.22621.1	novel_not_in_catalog	non_coding	NA	ENSG00000231107.2	novel	Non-coding novel	100	0.04598	noncoding
1	PB.23645.1	incomplete-splice_match	non_coding	NA	ENSG00000231963.1	ENST00000454388.1	Non-coding novel	100	0.00629	noncoding
1	PB.782.2	full-splice_match	non_coding	NA	ENSG00000232022.8	ENST00000455247.2	Non-coding known	60	0.30079	noncoding
1	PB.11814.1	full-splice_match	non_coding	NA	ENSG00000232098.3	ENST00000593393.1	Non-coding known	100	0.04086	noncoding
1	PB.22559.6	genic	non_coding	NA	ENSG00000233309.1	novel	Non-coding novel	25	0.11167	noncoding
1	PB.1069.2	full-splice_match	non_coding	NA	ENSG00000233593.11	ENST00000443802.2	Non-coding known	60	0.01216	noncoding
1	PB.2844.2	novel_not_in_catalog	non_coding	NA	ENSG00000233871.2	novel	Non-coding novel	58.3333	0.70183	coding
1	PB.10653.6	full-splice_match	non_coding	NA	ENSG00000233927.5	ENST00000600659.3	Non-coding known	94.388	0.80319	coding
1	PB.3361.1	novel_not_in_catalog	coding	FALSE	ENSG00000233930.4	novel	Coding novel	100	0.12555	noncoding
1	PB.22981.1	incomplete-splice_match	non_coding	NA	ENSG00000234771.3	ENST00000418747.2	Non-coding novel	100	0.05004	noncoding
1	PB.12145.1	novel_not_in_catalog	coding	FALSE	ENSG00000234936.1	novel	Coding novel	100	0.13016	noncoding
1	PB.14836.4	novel_not_in_catalog	coding	FALSE	ENSG00000234965.3	novel	Coding novel	35	0.92667	coding
1	PB.22318.3	full-splice_match	non_coding	NA	ENSG00000235453.12	ENST00000692500.1	Non-coding known	92.8571	0.78568	coding
1	PB.8976.1	full-splice_match	non_coding	NA	ENSG00000236088.11	ENST00000661551.1	Non-coding known	100	0.0231	noncoding
1	PB.21031.1	novel_in_catalog	non_coding	NA	ENSG00000236753.7	novel	Non-coding novel	25	0.12779	noncoding
1	PB.373.1	full-splice_match	non_coding	NA	ENSG00000236810.7	ENST00000427796.6	Non-coding known	66.6667	0.03844	noncoding
1	PB.3267.1	novel_in_catalog	non_coding	NA	ENSG00000237489.5	novel	Non-coding novel	100	0.5899	coding
1	PB.19064.2	full-splice_match	non_coding	NA	ENSG00000237923.1	ENST00000442852.1	Non-coding known	36.8421	0.02729	noncoding
1	PB.1476.1	full-splice_match	non_coding	NA	ENSG00000237976.2	ENST00000455503.2	Non-coding known	100	0.02008	noncoding
1	PB.20841.1	full-splice_match	non_coding	NA	ENSG00000239569.4	ENST00000688022.1	Non-coding known	90.4762	0.0664	noncoding
1	PB.19988.12	full-splice_match	non_coding	NA	ENSG00000242474.3	ENST00000487884.2	Non-coding known	12.9412	0.0974	noncoding
1	PB.30.33	novel_not_in_catalog	coding	FALSE	ENSG00000242590.1	novel	Coding novel	100	0.98673	coding
1	PB.4781.4	full-splice_match	non_coding	NA	ENSG00000245614.5	ENST00000669174.1	Non-coding known	55.5556	0.07661	noncoding
1	PB.8365.1	incomplete-splice_match	non_coding	NA	ENSG00000245768.7	ENST00000568134.6	Non-coding novel	100	0.0483	noncoding
1	PB.4748.3	incomplete-splice_match	non_coding	NA	ENSG00000246695.9	ENST00000660703.1	Non-coding novel	60	0.03689	noncoding
1	PB.18033.1	genic	non_coding	NA	ENSG00000247121.7	novel	Non-coding novel	100	0.01696	noncoding
1	PB.17592.1	novel_not_in_catalog	non_coding	NA	ENSG00000248131.6	novel	Non-coding novel	50	0.169	noncoding
1	PB.7460.1	novel_not_in_catalog	coding	FALSE	ENSG00000248540.3	novel	Coding novel	33.3333	0.0613	noncoding
1	PB.7015.1	genic	non_coding	NA	ENSG00000249931.5	novel	Non-coding novel	100	0.06639	noncoding
1	PB.18052.1	full-splice_match	non_coding	NA	ENSG00000250682.6	ENST00000662437.1	Non-coding known	50	0.13257	noncoding
1	PB.5171.1	novel_not_in_catalog	non_coding	NA	ENSG00000251138.7	novel	Non-coding novel	100	0.0389	noncoding
1	PB.21655.1	full-splice_match	non_coding	NA	ENSG00000254377.7	ENST00000685732.1	Non-coding known	64	0.04599	noncoding
1	PB.14949.8	novel_in_catalog	coding	FALSE	ENSG00000254413.8	novel	Coding novel	20.6897	0.99886	coding
1	PB.21321.1	novel_not_in_catalog	non_coding	NA	ENSG00000255020.1	novel	Non-coding novel	100	0.05325	noncoding
1	PB.18337.7	novel_in_catalog	coding	FALSE	ENSG00000255408.4	novel	Coding novel	31.5789	0.99976	coding
1	PB.4558.1	full-splice_match	non_coding	NA	ENSG00000255474.1	ENST00000527518.1	Non-coding known	100	0.10609	noncoding
1	PB.20320.21	novel_in_catalog	non_coding	NA	ENSG00000256646.8	novel	Non-coding novel	77.7778	0.07161	noncoding
1	PB.5250.1	novel_in_catalog	non_coding	NA	ENSG00000257252.6	novel	Non-coding novel	100	0.03935	noncoding
1	PB.5333.1	novel_not_in_catalog	non_coding	NA	ENSG00000257327.1	novel	Non-coding novel	100	0.05769	noncoding
1	PB.5163.5	novel_not_in_catalog	coding	FALSE	ENSG00000258053.1	novel	Coding novel	54.6667	0.48942	noncoding
1	PB.7247.12	novel_in_catalog	coding	FALSE	ENSG00000259203.3	novel	Coding novel	40.5063	0.09452	noncoding
1	PB.7009.1	full-splice_match	non_coding	NA	ENSG00000259448.3	ENST00000654993.1	Non-coding known	100	0.33492	noncoding
1	PB.7228.1	novel_not_in_catalog	coding	FALSE	ENSG00000259556.2	novel	Coding novel	100	0.90084	coding
1	PB.16780.4	full-splice_match	non_coding	NA	ENSG00000259959.1	ENST00000563286.1	Non-coding known	54.5455	0.07091	noncoding
1	PB.4979.1	novel_in_catalog	non_coding	NA	ENSG00000260030.1	novel	Non-coding novel	100	0.00359	noncoding
1	PB.6829.3	full-splice_match	non_coding	NA	ENSG00000260806.1	ENST00000569214.1	Non-coding known	55.5556	0.35803	noncoding
1	PB.1305.1	full-splice_match	non_coding	NA	ENSG00000260941.1	ENST00000562811.1	Non-coding known	100	0.14506	noncoding
1	PB.8514.1	novel_in_catalog	non_coding	NA	ENSG00000261008.8	novel	Non-coding novel	100	0.00753	noncoding
1	PB.21115.4	incomplete-splice_match	non_coding	NA	ENSG00000261115.7	ENST00000565468.6	Non-coding novel	37.5	0.05714	noncoding
1	PB.5753.1	genic	coding	FALSE	ENSG00000261485.1	novel	Coding novel	100	0.26483	noncoding
1	PB.16629.2	incomplete-splice_match	non_coding	NA	ENSG00000261490.1	ENST00000561486.1	Non-coding novel	100	0.01803	noncoding
1	PB.5713.2	genic	non_coding	NA	ENSG00000262198.2	novel	Non-coding novel	100	0.01765	noncoding
1	PB.9477.1	incomplete-splice_match	coding	FALSE	ENSG00000262633.2	ENST00000639822.1	Coding novel	100	0.99833	coding
1	PB.7855.2	full-splice_match	non_coding	NA	ENSG00000263072.9	ENST00000571963.5	Non-coding known	52.1739	0.17498	noncoding
1	PB.12409.5	novel_in_catalog	non_coding	NA	ENSG00000264324.1	novel	Non-coding novel	100	0.22141	noncoding
1	PB.9611.4	incomplete-splice_match	non_coding	NA	ENSG00000264364.3	ENST00000579991.3	Non-coding novel	55.814	0.04484	noncoding
1	PB.9050.1	full-splice_match	non_coding	NA	ENSG00000265185.6	ENST00000577988.2	Non-coding known	100	0.03043	noncoding
1	PB.12733.7	full-splice_match	non_coding	NA	ENSG00000265451.1	ENST00000577914.1	Non-coding known	60	0.01241	noncoding
1	PB.1338.6	incomplete-splice_match	non_coding	NA	ENSG00000266338.7	ENST00000488031.6	Non-coding novel	15.5172	0.02539	noncoding
1	PB.11212.1	full-splice_match	non_coding	NA	ENSG00000266916.8	ENST00000589025.6	Non-coding known	100	0.05662	noncoding
1	PB.20148.8	novel_not_in_catalog	non_coding	NA	ENSG00000267055.1	novel	Non-coding novel	28.8889	0.12269	noncoding
1	PB.11216.1	novel_in_catalog	non_coding	NA	ENSG00000267152.1	novel	Non-coding novel	100	0.16435	noncoding
1	PB.11364.1	novel_not_in_catalog	coding	FALSE	ENSG00000267191.3	novel	Coding novel	100	0.05513	noncoding
1	PB.10231.2	novel_in_catalog	non_coding	NA	ENSG00000267413.1	novel	Non-coding novel	60	0.09974	noncoding
1	PB.10824.1	full-splice_match	non_coding	NA	ENSG00000267519.6	ENST00000587762.2	Non-coding known	100	0.06102	noncoding
1	PB.10464.1	novel_in_catalog	coding	FALSE	ENSG00000267778.1	novel	Coding novel	100	0.15222	noncoding
1	PB.11807.1	novel_not_in_catalog	coding	FALSE	ENSG00000268049.1	novel	Coding novel	100	0.76588	coding
1	PB.10204.23	novel_in_catalog	coding	FALSE	ENSG00000268573.1	novel	Coding novel	43.4783	0.25087	noncoding
1	PB.10781.1	incomplete-splice_match	coding	FALSE	ENSG00000269242.1	ENST00000597692.1	Coding novel	100	0.9539	coding
1	PB.12295.18	genic	non_coding	NA	ENSG00000270354.1	novel	Non-coding novel	100	0.20325	noncoding
1	PB.1501.2	novel_in_catalog	non_coding	NA	ENSG00000271853.5	novel	Non-coding novel	100	0.26771	noncoding
1	PB.2446.1	full-splice_match	non_coding	NA	ENSG00000272853.1	ENST00000609399.1	Non-coding known	100	0.13035	noncoding
1	PB.12487.1	full-splice_match	non_coding	NA	ENSG00000273080.1	ENST00000610262.1	Non-coding known	100	0.03886	noncoding
1	PB.14380.1	genic	coding	FALSE	ENSG00000274248.1	novel	Coding novel	100	0.07206	noncoding
1	PB.7231.1	full-splice_match	non_coding	NA	ENSG00000274528.1	ENST00000612566.1	Non-coding known	100	0.00734	noncoding
1	PB.5745.1	novel_in_catalog	non_coding	NA	ENSG00000275294.4	novel	Non-coding novel	100	0.04362	noncoding
1	PB.14152.2	novel_in_catalog	non_coding	NA	ENSG00000276077.4	novel	Non-coding novel	56.25	0.03014	noncoding
1	PB.22445.2	novel_not_in_catalog	non_coding	NA	ENSG00000276291.6	novel	Non-coding novel	35.2941	0.63579	coding
1	PB.9271.12	novel_in_catalog	coding	FALSE	ENSG00000277258.5	novel	Coding novel	16.8421	0.9917	coding
1	PB.10292.1	full-splice_match	non_coding	NA	ENSG00000277324.1	ENST00000621167.1	Non-coding known	100	0.11206	noncoding
1	PB.5359.1	genic	non_coding	NA	ENSG00000277715.1	novel	Non-coding novel	100	0.7022	coding
1	PB.14143.3	novel_not_in_catalog	non_coding	NA	ENSG00000278903.4	novel	Non-coding novel	21.4286	0.00943	noncoding
1	PB.18252.1	full-splice_match	non_coding	NA	ENSG00000279799.1	ENST00000623591.1	Non-coding known	100	0.32202	noncoding
1	PB.2931.1	novel_not_in_catalog	non_coding	NA	ENSG00000280560.3	novel	Non-coding novel	100	0.14149	noncoding
1	PB.1974.2	novel_in_catalog	coding	FALSE	ENSG00000281406.2	novel	Coding novel	16.6667	0.15192	noncoding
1	PB.20419.1	novel_not_in_catalog	coding	FALSE	ENSG00000282381.2	novel	Coding novel	50	0.89993	coding
1	PB.7678.1	genic	non_coding	NA	ENSG00000283597.3	novel	Non-coding novel	100	0.15244	noncoding
1	PB.20694.11	incomplete-splice_match	coding	FALSE	ENSG00000284707.2	ENST00000641315.1	Coding novel	51.1111	0.9995	coding
1	PB.8182.31	incomplete-splice_match	non_coding	NA	ENSG00000285043.3	ENST00000566897.6	Non-coding novel	41.4634	0.02997	noncoding
1	PB.20694.28	novel_in_catalog	non_coding	NA	ENSG00000285725.1	novel	Non-coding novel	52.6316	0.98114	coding
1	PB.17502.10	incomplete-splice_match	coding	FALSE	ENSG00000286001.1	ENST00000651543.1	Coding novel	55.5556	0.99897	coding
1	PB.388.1	full-splice_match	non_coding	NA	ENSG00000286061.1	ENST00000652351.1	Non-coding known	100	0.25651	noncoding
1	PB.17527.2	genic	non_coding	NA	ENSG00000286388.1	novel	Non-coding novel	68.75	0.0616	noncoding
1	PB.9899.1	novel_not_in_catalog	coding	FALSE	ENSG00000287539.1	novel	Coding novel	100	0.02898	noncoding
1	PB.19013.2	full-splice_match	non_coding	NA	ENSG00000287804.2	ENST00000689665.1	Non-coding known	81.8182	0.12651	noncoding
1	PB.3340.1	full-splice_match	non_coding	NA	ENSG00000288675.1	ENST00000678030.1	Non-coding known	100	0.12398	noncoding
1	PB.22319.5	novel_in_catalog	coding	FALSE	ENSG00000288684.1	novel	Coding novel	100	0.99533	coding
1	PB.20794.11	full-splice_match	non_coding	NA	ENSG00000288749.1	ENST00000692398.1	Non-coding known	92.9577	0.57157	coding
1	PB.8347.1	novel_not_in_catalog	non_coding	NA	ENSG00000288753.1	novel	Non-coding novel	100	0.09502	noncoding
1	PB.23493.1	full-splice_match	non_coding	NA	ENSG00000288908.1	ENST00000693455.1	Non-coding known	100	0.38439	noncoding
1	PB.483.1	full-splice_match	non_coding	NA	ENSG00000289291.1	ENST00000691740.1	Non-coding known	81.8182	0.1026	noncoding
1	PB.16847.17	novel_in_catalog	non_coding	NA	ENSG00000289308.1	novel	Non-coding novel	22.9508	0.59805	coding
2	PB.13159.5	novel_in_catalog	coding	FALSE	ENSG00000003402.21	novel	Coding novel	12.1212	0.99963	coding
2	PB.6004.2	incomplete-splice_match	coding	FALSE	ENSG00000005810.19	ENST00000683697.1	Coding novel	11.3636	0.31309	noncoding
2	PB.9567.2	incomplete-splice_match	coding	FALSE	ENSG00000006283.18	ENST00000416767.8	Coding novel	50	0.99784	coding
2	PB.21117.9	incomplete-splice_match	coding	FALSE	ENSG00000006530.18	ENST00000650547.1	Coding novel	19.186	0.99941	coding
2	PB.19628.2	incomplete-splice_match	coding	FALSE	ENSG00000009413.16	ENST00000434009.5	Coding novel	20	0.94785	coding
2	PB.4571.25	incomplete-splice_match	coding	FALSE	ENSG00000010292.13	ENST00000315579.10	Coding novel	2.85235	0.99981	coding
2	PB.9672.14	incomplete-splice_match	coding	FALSE	ENSG00000011028.14	ENST00000583597.5	Coding novel	5.38462	0.9997	coding
2	PB.16859.6	novel_in_catalog	coding	FALSE	ENSG00000018189.13	novel	Coding novel	17.7305	0.99961	coding
2	PB.6506.7	novel_in_catalog	coding	FALSE	ENSG00000020426.11	novel	Coding novel	5.42169	0.99842	coding
2	PB.5045.1	novel_in_catalog	coding	FALSE	ENSG00000025423.11	novel	Coding novel	28.5714	0.98733	coding
2	PB.2466.2	incomplete-splice_match	coding	FALSE	ENSG00000026025.16	ENST00000224237.9	Coding novel	6.31579	0.99884	coding
2	PB.12244.8	novel_in_catalog	coding	FALSE	ENSG00000028116.18	novel	Coding novel	11.4286	0.99976	coding
2	PB.17521.5	novel_in_catalog	coding	FALSE	ENSG00000028310.18	novel	Coding novel	8.80503	0.90181	coding
2	PB.19351.1	novel_not_in_catalog	coding	FALSE	ENSG00000031691.7	novel	Coding novel	27.027	0.99953	coding
2	PB.11837.12	novel_in_catalog	coding	FALSE	ENSG00000035115.22	novel	Coding novel	12.0253	0.98786	coding
2	PB.9900.1	incomplete-splice_match	non_coding	NA	ENSG00000035862.12	ENST00000585421.5	Non-coding novel	23.7288	0.08933	noncoding
2	PB.15753.25	incomplete-splice_match	non_coding	NA	ENSG00000036054.13	ENST00000344949.9	Non-coding novel	2.59146	0.03503	noncoding
2	PB.12469.1	incomplete-splice_match	non_coding	NA	ENSG00000042445.14	ENST00000295802.9	Non-coding novel	7.14286	0.01298	noncoding
2	PB.216.19	incomplete-splice_match	non_coding	NA	ENSG00000048707.15	ENST00000620676.6	Non-coding novel	11.1111	0.14369	noncoding
2	PB.21210.10	incomplete-splice_match	coding	FALSE	ENSG00000055609.21	ENST00000683178.1	Coding novel	11.6279	0.99258	coding
2	PB.16425.6	incomplete-splice_match	non_coding	NA	ENSG00000061938.21	ENST00000673236.1	Non-coding novel	17.1429	0.94843	coding
2	PB.708.2	novel_in_catalog	coding	FALSE	ENSG00000066056.14	novel	Coding novel	22.2222	0.99982	coding
2	PB.718.9	novel_in_catalog	coding	FALSE	ENSG00000066135.13	novel	Coding novel	17.0686	0.99986	coding
2	PB.6922.16	incomplete-splice_match	coding	FALSE	ENSG00000066735.15	ENST00000315264.7	Coding novel	16.5179	0.99844	coding
2	PB.21677.12	novel_in_catalog	coding	FALSE	ENSG00000066777.9	novel	Coding novel	8.7234	0.55403	coding
2	PB.2372.10	incomplete-splice_match	coding	FALSE	ENSG00000067057.18	ENST00000676796.1	Coding novel	2.69966	0.9997	coding
2	PB.7687.15	novel_not_in_catalog	coding	FALSE	ENSG00000068305.18	novel	Coding novel	15.8996	0.99974	coding
2	PB.3838.1	incomplete-splice_match	coding	FALSE	ENSG00000068976.14	ENST00000164139.4	Coding novel	8.57143	0.99659	coding
2	PB.21864.11	incomplete-splice_match	coding	FALSE	ENSG00000070756.17	ENST00000522387.5	Coding novel	2.01143	0.99973	coding
2	PB.13320.10	novel_in_catalog	coding	FALSE	ENSG00000072195.15	novel	Coding novel	19.2053	0.99934	coding
2	PB.20607.2	incomplete-splice_match	non_coding	NA	ENSG00000075223.14	ENST00000265361.8	Non-coding novel	15.3846	0.02151	noncoding
2	PB.5401.10	incomplete-splice_match	coding	FALSE	ENSG00000076513.17	ENST00000553251.5	Coding novel	3.47826	0.99899	coding
2	PB.13419.11	novel_in_catalog	coding	FALSE	ENSG00000077044.11	novel	Coding novel	11.9231	0.99989	coding
2	PB.20918.14	novel_in_catalog	coding	FALSE	ENSG00000077063.11	novel	Coding novel	13.8889	0.99766	coding
2	PB.20764.1	incomplete-splice_match	coding	FALSE	ENSG00000077080.10	ENST00000160382.10	Coding novel	18.1818	0.93155	coding
2	PB.20298.1	novel_in_catalog	coding	FALSE	ENSG00000078053.17	novel	Coding novel	14.2857	0.97897	coding
2	PB.15896.5	novel_in_catalog	coding	FALSE	ENSG00000082684.16	novel	Coding novel	19.1781	0.99685	coding
2	PB.19508.7	full-splice_match	non_coding	NA	ENSG00000083099.11	ENST00000523377.2	Non-coding known	24.5487	0.109	noncoding
2	PB.11821.1	novel_in_catalog	non_coding	NA	ENSG00000083807.10	novel	Non-coding novel	4.34783	0.26805	noncoding
2	PB.19571.20	novel_in_catalog	coding	FALSE	ENSG00000085377.15	novel	Coding novel	6.85871	0.94026	coding
2	PB.4172.2	novel_not_in_catalog	coding	FALSE	ENSG00000086991.13	novel	Coding novel	33.3333	0.9063	coding
2	PB.8236.32	incomplete-splice_match	coding	FALSE	ENSG00000089280.19	ENST00000380244.7	Coding novel	3.76061	0.99951	coding
2	PB.7212.19	incomplete-splice_match	coding	FALSE	ENSG00000092439.16	ENST00000560955.5	Coding novel	12.5	0.99939	coding
2	PB.2946.8	novel_in_catalog	coding	FALSE	ENSG00000095564.15	novel	Coding novel	19.398	0.99925	coding
2	PB.14535.3	incomplete-splice_match	non_coding	NA	ENSG00000099977.15	ENST00000350608.7	Non-coding novel	3.85965	0.00427	noncoding
2	PB.6299.1	novel_not_in_catalog	coding	FALSE	ENSG00000100478.16	novel	Coding novel	12.5	0.97583	coding
2	PB.6490.13	novel_in_catalog	coding	FALSE	ENSG00000100578.18	novel	Coding novel	17.0213	0.99986	coding
2	PB.6503.6	incomplete-splice_match	coding	FALSE	ENSG00000100614.18	ENST00000395076.9	Coding novel	7.58621	0.99997	coding
2	PB.6241.7	novel_in_catalog	coding	FALSE	ENSG00000100889.12	novel	Coding novel	7.55208	0.99853	coding
2	PB.14009.3	incomplete-splice_match	coding	FALSE	ENSG00000101115.13	ENST00000217086.9	Coding novel	14.8571	0.60222	coding
2	PB.13762.2	novel_not_in_catalog	coding	FALSE	ENSG00000101400.6	novel	Coding novel	3.92157	0.99865	coding
2	PB.13783.10	novel_not_in_catalog	coding	FALSE	ENSG00000101444.13	novel	Coding novel	7.15454	0.9833	coding
2	PB.8082.16	incomplete-splice_match	coding	FALSE	ENSG00000103404.15	ENST00000219689.12	Coding novel	24	0.94743	coding
2	PB.21741.3	novel_in_catalog	coding	FALSE	ENSG00000104427.12	novel	Coding novel	7.59494	0.99974	coding
2	PB.11242.11	incomplete-splice_match	coding	FALSE	ENSG00000104823.9	ENST00000221418.9	Coding novel	0.886162	0.92958	coding
2	PB.10874.2	novel_not_in_catalog	coding	FALSE	ENSG00000105122.13	novel	Coding novel	33.3333	0.99571	coding
2	PB.11578.19	novel_not_in_catalog	coding	FALSE	ENSG00000105357.20	novel	Coding novel	9.52381	0.99994	coding
2	PB.10697.17	novel_in_catalog	coding	FALSE	ENSG00000105397.14	novel	Coding novel	16.092	0.99924	coding
2	PB.10941.2	incomplete-splice_match	coding	FALSE	ENSG00000105650.22	ENST00000539010.5	Coding novel	33.3333	0.9693	coding
2	PB.20833.10	novel_in_catalog	coding	FALSE	ENSG00000105821.15	novel	Coding novel	6.61765	0.98608	coding
2	PB.20030.10	novel_not_in_catalog	coding	FALSE	ENSG00000106009.16	novel	Coding novel	7.98722	0.99941	coding
2	PB.22162.3	incomplete-splice_match	coding	FALSE	ENSG00000107104.21	ENST00000382297.7	Coding novel	5.77508	0.99945	coding
2	PB.22287.1	incomplete-splice_match	non_coding	NA	ENSG00000107105.15	ENST00000380110.8	Non-coding novel	10.6796	0.49125	noncoding
2	PB.9619.3	novel_in_catalog	coding	FALSE	ENSG00000108387.16	novel	Coding novel	19.4444	0.56877	coding
2	PB.8838.12	novel_in_catalog	coding	FALSE	ENSG00000108559.12	novel	Coding novel	1.473	0.99909	coding
2	PB.9692.3	genic	non_coding	NA	ENSG00000108604.17	novel	Non-coding novel	1.42429	0.23211	noncoding
2	PB.9207.1	novel_not_in_catalog	coding	FALSE	ENSG00000108691.9	novel	Coding novel	11.7647	0.80032	coding
2	PB.9704.15	novel_in_catalog	coding	FALSE	ENSG00000108854.16	novel	Coding novel	7.7381	0.99919	coding
2	PB.9589.12	full-splice_match	non_coding	NA	ENSG00000108960.9	ENST00000577038.1	Non-coding known	5.55556	0.26402	noncoding
2	PB.3689.16	novel_in_catalog	coding	FALSE	ENSG00000109919.10	novel	Coding novel	14.6302	0.79194	coding
2	PB.3678.11	novel_in_catalog	coding	FALSE	ENSG00000110514.19	novel	Coding novel	13.7725	0.99988	coding
2	PB.4764.11	novel_in_catalog	coding	FALSE	ENSG00000110841.14	novel	Coding novel	12.4324	0.99968	coding
2	PB.5111.1	novel_in_catalog	coding	FALSE	ENSG00000111490.15	novel	Coding novel	20	0.99919	coding
2	PB.5525.14	novel_in_catalog	coding	FALSE	ENSG00000111786.9	novel	Coding novel	4.96674	0.99566	coding
2	PB.19355.35	novel_in_catalog	coding	FALSE	ENSG00000112118.20	novel	Coding novel	4.76731	0.99843	coding
2	PB.19586.1	novel_in_catalog	coding	FALSE	ENSG00000112320.12	novel	Coding novel	15.3846	0.99984	coding
2	PB.19253.4	incomplete-splice_match	coding	FALSE	ENSG00000112559.15	ENST00000373051.6	Coding novel	8	0.99773	coding
2	PB.19985.6	incomplete-splice_match	coding	FALSE	ENSG00000112592.15	ENST00000392092.7	Coding novel	2.91005	0.99979	coding
2	PB.17575.2	incomplete-splice_match	non_coding	NA	ENSG00000112902.12	ENST00000382496.10	Non-coding novel	33.3333	0.03731	noncoding
2	PB.15524.2	incomplete-splice_match	non_coding	NA	ENSG00000114251.15	ENST00000264634.9	Non-coding novel	33.3333	0.14113	noncoding
2	PB.15936.6	novel_in_catalog	coding	FALSE	ENSG00000114544.17	novel	Coding novel	9.57447	0.84092	coding
2	PB.12417.9	novel_in_catalog	coding	FALSE	ENSG00000115282.21	novel	Coding novel	4.98221	0.99963	coding
2	PB.12424.12	incomplete-splice_match	coding	FALSE	ENSG00000115318.12	ENST00000264094.8	Coding novel	17.0588	0.78365	coding
2	PB.12570.12	novel_in_catalog	coding	FALSE	ENSG00000115446.12	novel	Coding novel	3.75427	0.99935	coding
2	PB.13274.10	novel_not_in_catalog	coding	FALSE	ENSG00000115457.10	novel	Coding novel	1.80069	0.99968	coding
2	PB.12131.7	incomplete-splice_match	non_coding	NA	ENSG00000115944.15	ENST00000234301.3	Non-coding novel	2.21154	0.03022	noncoding
2	PB.12389.3	incomplete-splice_match	coding	FALSE	ENSG00000116127.20	ENST00000684590.1	Coding novel	22.2222	0.99959	coding
2	PB.956.6	incomplete-splice_match	coding	FALSE	ENSG00000116717.13	ENST00000370986.9	Coding novel	7.82609	0.99938	coding
2	PB.11474.3	novel_not_in_catalog	coding	FALSE	ENSG00000118160.14	novel	Coding novel	25	0.99911	coding
2	PB.1671.9	incomplete-splice_match	non_coding	NA	ENSG00000118217.7	ENST00000367942.4	Non-coding novel	10.2564	0.06365	noncoding
2	PB.7898.27	incomplete-splice_match	non_coding	NA	ENSG00000118900.15	ENST00000262376.11	Non-coding novel	8.69565	0.01033	noncoding
2	PB.22727.8	novel_not_in_catalog	coding	FALSE	ENSG00000119514.7	novel	Coding novel	11.2281	0.99989	coding
2	PB.6645.5	incomplete-splice_match	coding	FALSE	ENSG00000119673.16	ENST00000538782.2	Coding novel	29.1139	0.99991	coding
2	PB.6676.3	novel_in_catalog	coding	FALSE	ENSG00000119684.16	novel	Coding novel	18.75	0.99091	coding
2	PB.6683.7	novel_in_catalog	coding	FALSE	ENSG00000119686.10	novel	Coding novel	19.1781	0.99868	coding
2	PB.5340.2	incomplete-splice_match	coding	FALSE	ENSG00000120820.13	ENST00000548660.5	Coding novel	22.0588	0.56558	coding
2	PB.4667.2	incomplete-splice_match	coding	FALSE	ENSG00000121380.12	ENST00000396367.5	Coding novel	50	0.91725	coding
2	PB.508.24	incomplete-splice_match	non_coding	NA	ENSG00000121774.18	ENST00000327300.12	Non-coding novel	3.25525	0.03263	noncoding
2	PB.12816.15	novel_not_in_catalog	coding	FALSE	ENSG00000121988.18	novel	Coding novel	11.1111	0.99613	coding
2	PB.20019.10	novel_not_in_catalog	coding	FALSE	ENSG00000122687.19	novel	Coding novel	16.5605	0.4388	noncoding
2	PB.2822.1	novel_not_in_catalog	coding	FALSE	ENSG00000122861.16	novel	Coding novel	2.96296	0.99988	coding
2	PB.4747.1	novel_in_catalog	coding	FALSE	ENSG00000123094.16	novel	Coding novel	21.0256	0.99998	coding
2	PB.13328.15	incomplete-splice_match	coding	FALSE	ENSG00000124006.15	ENST00000373876.5	Coding novel	2.53165	0.99961	coding
2	PB.13915.4	novel_in_catalog	non_coding	NA	ENSG00000124159.17	novel	Non-coding novel	30.7692	0.18218	noncoding
2	PB.19294.6	incomplete-splice_match	coding	FALSE	ENSG00000124574.15	ENST00000372530.9	Coding novel	15.3846	0.9999	coding
2	PB.12669.5	novel_in_catalog	non_coding	NA	ENSG00000125611.16	novel	Non-coding novel	2.96296	0.93796	coding
2	PB.9278.7	incomplete-splice_match	non_coding	NA	ENSG00000125691.14	ENST00000245857.9	Non-coding novel	7.47889	0.47648	noncoding
2	PB.6917.13	novel_in_catalog	coding	FALSE	ENSG00000126215.14	novel	Coding novel	4.08163	0.63262	coding
2	PB.6154.3	novel_not_in_catalog	coding	FALSE	ENSG00000126226.22	novel	Coding novel	19.6195	0.98493	coding
2	PB.10909.2	incomplete-splice_match	coding	FALSE	ENSG00000127220.6	ENST00000247706.4	Coding novel	5.34759	0.99978	coding
2	PB.10487.29	full-splice_match	non_coding	NA	ENSG00000127540.12	ENST00000591899.8	Non-coding known	23.0461	0.14812	noncoding
2	PB.14892.2	incomplete-splice_match	coding	FALSE	ENSG00000128408.9	ENST00000614167.2	Coding novel	33.3333	0.99913	coding
2	PB.21019.7	genic	non_coding	NA	ENSG00000128607.14	novel	Non-coding novel	14	0.19255	noncoding
2	PB.16027.2	full-splice_match	non_coding	NA	ENSG00000129055.13	ENST00000510994.5	Non-coding known	38.0282	0.81042	coding
2	PB.8850.6	full-splice_match	non_coding	NA	ENSG00000129235.11	ENST00000570330.5	Non-coding known	12.6418	0.99104	coding
2	PB.11603.1	incomplete-splice_match	coding	FALSE	ENSG00000129451.12	ENST00000601467.1	Coding novel	35.2941	0.859	coding
2	PB.9862.9	novel_in_catalog	coding	FALSE	ENSG00000129667.13	novel	Coding novel	13.6	0.99876	coding
2	PB.10425.2	novel_in_catalog	coding	FALSE	ENSG00000129946.11	novel	Coding novel	28	0.99787	coding
2	PB.10965.5	incomplete-splice_match	coding	FALSE	ENSG00000130283.9	ENST00000247005.8	Coding novel	31.4286	0.96302	coding
2	PB.102.11	novel_not_in_catalog	coding	FALSE	ENSG00000130764.10	novel	Coding novel	2.06379	0.99544	coding
2	PB.9746.13	incomplete-splice_match	coding	FALSE	ENSG00000130935.10	ENST00000581375.5	Coding novel	1.05042	0.99986	coding
2	PB.9440.2	incomplete-splice_match	non_coding	NA	ENSG00000131094.4	ENST00000253407.4	Non-coding novel	1.51515	0.56732	coding
2	PB.21041.11	incomplete-splice_match	coding	FALSE	ENSG00000131558.15	ENST00000253861.5	Coding novel	1.5873	0.99986	coding
2	PB.8754.19	incomplete-splice_match	coding	FALSE	ENSG00000132383.12	ENST00000254719.10	Coding novel	0.879397	0.99989	coding
2	PB.8751.5	novel_in_catalog	coding	FALSE	ENSG00000132386.11	novel	Coding novel	6.66667	0.9995	coding
2	PB.899.11	novel_in_catalog	coding	FALSE	ENSG00000132849.22	novel	Coding novel	8.88889	0.99975	coding
2	PB.23981.9	novel_in_catalog	coding	FALSE	ENSG00000134602.16	novel	Coding novel	7.24466	0.99997	coding
2	PB.3592.10	incomplete-splice_match	coding	FALSE	ENSG00000135372.10	ENST00000257829.8	Coding novel	2.36686	0.99975	coding
2	PB.5069.8	novel_in_catalog	coding	FALSE	ENSG00000135452.10	novel	Coding novel	6.91489	0.81387	coding
2	PB.12386.1	incomplete-splice_match	non_coding	NA	ENSG00000135617.4	ENST00000258083.3	Non-coding novel	3	0.23563	noncoding
2	PB.12387.17	incomplete-splice_match	coding	FALSE	ENSG00000135624.17	ENST00000258091.10	Coding novel	0.792888	0.99973	coding
2	PB.8397.14	novel_in_catalog	coding	FALSE	ENSG00000135723.14	novel	Coding novel	9.72763	0.99982	coding
2	PB.2187.5	incomplete-splice_match	coding	FALSE	ENSG00000135776.5	ENST00000344517.5	Coding novel	9.35252	0.22874	noncoding
2	PB.13375.17	incomplete-splice_match	non_coding	NA	ENSG00000135932.12	ENST00000258418.10	Non-coding novel	3.23529	0.08184	noncoding
2	PB.22711.4	novel_not_in_catalog	coding	FALSE	ENSG00000136842.14	novel	Coding novel	21.4286	0.38913	noncoding
2	PB.23038.8	novel_in_catalog	coding	FALSE	ENSG00000136878.14	novel	Coding novel	10.559	0.9998	coding
2	PB.4384.57	novel_in_catalog	non_coding	NA	ENSG00000137642.13	novel	Non-coding novel	17.7898	0.18009	noncoding
2	PB.12007.6	novel_in_catalog	coding	FALSE	ENSG00000138030.13	novel	Coding novel	33.7349	0.99974	coding
2	PB.3214.2	novel_in_catalog	coding	FALSE	ENSG00000138162.19	novel	Coding novel	11.5152	0.9997	coding
2	PB.2958.7	incomplete-splice_match	non_coding	NA	ENSG00000138190.17	ENST00000671701.1	Non-coding novel	8.69565	0.21408	noncoding
2	PB.15822.15	incomplete-splice_match	coding	FALSE	ENSG00000138459.9	ENST00000460713.5	Coding novel	4.04313	0.99762	coding
2	PB.16907.15	incomplete-splice_match	coding	FALSE	ENSG00000138771.16	ENST00000646790.1	Coding novel	9.65517	0.99953	coding
2	PB.4795.18	genic	non_coding	NA	ENSG00000139132.16	novel	Non-coding novel	16.3793	0.31687	noncoding
2	PB.7677.5	genic	non_coding	NA	ENSG00000140450.9	novel	Non-coding novel	3.22581	0.10858	noncoding
2	PB.10281.25	novel_in_catalog	coding	FALSE	ENSG00000141644.18	novel	Coding novel	8.83534	0.98439	coding
2	PB.14353.34	incomplete-splice_match	coding	FALSE	ENSG00000141959.17	ENST00000349048.9	Coding novel	1.34315	0.99998	coding
2	PB.11114.6	novel_not_in_catalog	coding	FALSE	ENSG00000142279.13	novel	Coding novel	1.94175	0.99928	coding
2	PB.13477.11	incomplete-splice_match	coding	FALSE	ENSG00000142327.13	ENST00000437406.1	Coding novel	10.6383	0.78523	coding
2	PB.10651.16	incomplete-splice_match	coding	FALSE	ENSG00000142449.13	ENST00000651877.1	Coding novel	9.21053	0.99162	coding
2	PB.372.10	incomplete-splice_match	non_coding	NA	ENSG00000142676.14	ENST00000458455.2	Non-coding novel	4.68278	0.0054	noncoding
2	PB.1658.3	full-splice_match	non_coding	NA	ENSG00000143256.5	ENST00000468311.1	Non-coding known	2.34987	0.10743	noncoding
2	PB.1614.1	novel_in_catalog	coding	FALSE	ENSG00000143303.12	novel	Coding novel	13.0435	0.99936	coding
2	PB.17483.2	novel_not_in_catalog	coding	FALSE	ENSG00000145476.16	novel	Coding novel	22.2222	0.52896	coding
2	PB.20390.3	incomplete-splice_match	coding	FALSE	ENSG00000146648.20	ENST00000454757.6	Coding novel	28.5714	0.99981	coding
2	PB.23094.2	novel_in_catalog	coding	FALSE	ENSG00000148290.10	novel	Coding novel	2.15054	0.98843	coding
2	PB.3294.12	novel_in_catalog	coding	FALSE	ENSG00000148824.19	novel	Coding novel	14.1089	0.99587	coding
2	PB.3772.30	novel_not_in_catalog	coding	FALSE	ENSG00000149016.16	novel	Coding novel	12.4105	0.99939	coding
2	PB.3423.3	novel_in_catalog	coding	FALSE	ENSG00000149054.16	novel	Coding novel	17.5	0.99931	coding
2	PB.3624.20	novel_in_catalog	non_coding	NA	ENSG00000149084.13	novel	Non-coding novel	2.7027	0.17691	noncoding
2	PB.13723.2	novel_not_in_catalog	coding	FALSE	ENSG00000149531.15	novel	Coding novel	29.8246	0.99374	coding
2	PB.3775.3	incomplete-splice_match	coding	FALSE	ENSG00000149541.10	ENST00000265471.10	Coding novel	3.52113	0.98594	coding
2	PB.4407.2	novel_in_catalog	coding	FALSE	ENSG00000149548.15	novel	Coding novel	25	0.99986	coding
2	PB.4791.2	novel_in_catalog	coding	FALSE	ENSG00000151746.15	novel	Coding novel	20.8333	0.99874	coding
2	PB.17340.3	novel_in_catalog	coding	FALSE	ENSG00000151962.8	novel	Coding novel	11.1111	0.99997	coding
2	PB.15180.3	novel_in_catalog	coding	FALSE	ENSG00000152642.11	novel	Coding novel	7.69231	0.99994	coding
2	PB.20416.1	incomplete-splice_match	non_coding	NA	ENSG00000152926.16	ENST00000282869.11	Non-coding novel	15.625	0.08012	noncoding
2	PB.2330.19	incomplete-splice_match	coding	FALSE	ENSG00000153207.16	ENST00000366508.5	Coding novel	9.6463	0.99425	coding
2	PB.23703.1	incomplete-splice_match	non_coding	NA	ENSG00000155008.16	ENST00000373173.7	Non-coding novel	20	0.02486	noncoding
2	PB.22841.3	incomplete-splice_match	non_coding	NA	ENSG00000157657.15	ENST00000615615.4	Non-coding novel	35.7143	0.09077	noncoding
2	PB.1956.1	genic	non_coding	NA	ENSG00000158615.10	novel	Non-coding novel	12.844	0.23513	noncoding
2	PB.1941.2	incomplete-splice_match	coding	FALSE	ENSG00000159348.13	ENST00000367249.9	Coding novel	3.61446	0.61196	coding
2	PB.12427.18	incomplete-splice_match	non_coding	NA	ENSG00000159399.10	ENST00000290573.7	Non-coding novel	8.25036	0.049	noncoding
2	PB.15943.3	incomplete-splice_match	coding	FALSE	ENSG00000159685.11	ENST00000290913.8	Coding novel	1.65289	0.99868	coding
2	PB.9119.4	novel_in_catalog	coding	FALSE	ENSG00000160606.11	novel	Coding novel	4.57516	0.89636	coding
2	PB.1595.12	novel_not_in_catalog	coding	FALSE	ENSG00000160785.14	novel	Coding novel	3.83693	0.99984	coding
2	PB.16323.28	incomplete-splice_match	coding	FALSE	ENSG00000161204.12	ENST00000429586.7	Coding novel	1.22449	0.99998	coding
2	PB.7747.3	novel_in_catalog	coding	FALSE	ENSG00000161996.19	novel	Coding novel	14.5833	0.99954	coding
2	PB.3750.12	genic	non_coding	NA	ENSG00000162144.10	novel	Non-coding novel	9.375	0.08677	noncoding
2	PB.1129.33	incomplete-splice_match	non_coding	NA	ENSG00000162688.17	ENST00000370161.6	Non-coding novel	7.56972	0.13943	noncoding
2	PB.2111.1	incomplete-splice_match	non_coding	NA	ENSG00000162923.17	ENST00000414423.9	Non-coding novel	11.194	0.18396	noncoding
2	PB.1459.1	novel_not_in_catalog	coding	FALSE	ENSG00000163141.20	novel	Coding novel	20	0.99935	coding
2	PB.1536.6	incomplete-splice_match	non_coding	NA	ENSG00000163344.6	ENST00000368467.4	Non-coding novel	2.18182	0.14922	noncoding
2	PB.15866.2	incomplete-splice_match	non_coding	NA	ENSG00000163428.4	ENST00000295628.4	Non-coding novel	29.8077	0.04968	noncoding
2	PB.1588.5	incomplete-splice_match	non_coding	NA	ENSG00000163479.14	ENST00000295702.9	Non-coding novel	2.20049	0.0716	noncoding
2	PB.9865.6	full-splice_match	non_coding	NA	ENSG00000163597.16	ENST00000670737.2	Non-coding known	23.9729	0.03447	noncoding
2	PB.16989.2	genic	non_coding	NA	ENSG00000163644.15	novel	Non-coding novel	30	0.08481	noncoding
2	PB.15540.2	novel_in_catalog	coding	FALSE	ENSG00000163666.10	novel	Coding novel	22.5	0.15265	noncoding
2	PB.16517.13	novel_not_in_catalog	coding	FALSE	ENSG00000163945.19	novel	Coding novel	15.625	0.85932	coding
2	PB.17056.22	incomplete-splice_match	non_coding	NA	ENSG00000164024.12	ENST00000296411.11	Non-coding novel	2.95791	0.14282	noncoding
2	PB.17083.8	novel_in_catalog	coding	FALSE	ENSG00000164039.15	novel	Coding novel	5.10204	0.73161	coding
2	PB.17168.5	full-splice_match	non_coding	NA	ENSG00000164096.13	ENST00000504110.2	Non-coding known	43.5982	0.83848	coding
2	PB.17407.12	novel_in_catalog	coding	FALSE	ENSG00000164118.13	novel	Coding novel	23.3333	0.99998	coding
2	PB.18416.18	full-splice_match	non_coding	NA	ENSG00000164265.9	ENST00000514688.1	Non-coding known	19.3916	0.28097	noncoding
2	PB.18220.10	full-splice_match	non_coding	NA	ENSG00000164405.11	ENST00000496429.1	Non-coding known	2.82258	0.17829	noncoding
2	PB.21751.2	novel_in_catalog	coding	FALSE	ENSG00000164684.13	novel	Coding novel	50	0.23402	noncoding
2	PB.20695.11	incomplete-splice_match	non_coding	NA	ENSG00000164715.6	ENST00000297293.6	Non-coding novel	20.4918	0.55185	coding
2	PB.22353.3	incomplete-splice_match	non_coding	NA	ENSG00000164978.18	ENST00000346365.8	Non-coding novel	13.3333	0.63373	coding
2	PB.6316.3	full-splice_match	non_coding	NA	ENSG00000165389.7	ENST00000298130.5	Non-coding known	21.4286	0.07838	noncoding
2	PB.6387.3	incomplete-splice_match	non_coding	NA	ENSG00000165502.7	ENST00000298289.7	Non-coding novel	3.21489	0.03983	noncoding
2	PB.23131.6	incomplete-splice_match	coding	FALSE	ENSG00000165684.6	ENST00000298532.2	Coding novel	9.44882	0.99966	coding
2	PB.4185.2	novel_in_catalog	coding	FALSE	ENSG00000166004.15	novel	Coding novel	13.3333	0.99824	coding
2	PB.3063.10	novel_in_catalog	coding	FALSE	ENSG00000166169.17	novel	Coding novel	21.7391	0.9994	coding
2	PB.5049.2	incomplete-splice_match	coding	FALSE	ENSG00000166886.13	ENST00000300131.8	Coding novel	12.1951	0.99953	coding
2	PB.5065.7	novel_in_catalog	coding	FALSE	ENSG00000166908.18	novel	Coding novel	11.4583	0.99994	coding
2	PB.11598.10	novel_in_catalog	coding	FALSE	ENSG00000167747.16	novel	Coding novel	10.3218	0.75167	coding
2	PB.3964.12	novel_in_catalog	coding	FALSE	ENSG00000167792.13	novel	Coding novel	2.04809	0.99986	coding
2	PB.8831.16	incomplete-splice_match	coding	FALSE	ENSG00000167840.13	ENST00000250076.7	Coding novel	13.8122	0.98274	coding
2	PB.9807.6	novel_in_catalog	non_coding	NA	ENSG00000167863.12	novel	Non-coding novel	1.24533	0.86984	coding
2	PB.21630.4	full-splice_match	non_coding	NA	ENSG00000167912.7	ENST00000687981.1	Non-coding known	23.0769	0.07199	noncoding
2	PB.15490.2	novel_in_catalog	coding	FALSE	ENSG00000168268.11	novel	Coding novel	5.26316	0.98614	coding
2	PB.8084.2	novel_not_in_catalog	coding	FALSE	ENSG00000168447.11	novel	Coding novel	14.2857	0.99956	coding
2	PB.500.6	incomplete-splice_match	coding	FALSE	ENSG00000168528.12	ENST00000491976.1	Coding novel	2.1097	0.99851	coding
2	PB.21562.6	novel_in_catalog	coding	FALSE	ENSG00000168575.10	novel	Coding novel	10.2804	0.99948	coding
2	PB.636.5	novel_in_catalog	non_coding	NA	ENSG00000168653.11	novel	Non-coding novel	1.63084	0.07821	noncoding
2	PB.13906.6	full-splice_match	non_coding	NA	ENSG00000168734.14	ENST00000372892.7	Non-coding known	23.6686	0.71202	coding
2	PB.7685.1	novel_in_catalog	coding	FALSE	ENSG00000168904.15	novel	Coding novel	8.33333	0.99817	coding
2	PB.18171.11	novel_in_catalog	coding	FALSE	ENSG00000168916.16	novel	Coding novel	13.9241	0.98795	coding
2	PB.6165.27	incomplete-splice_match	coding	FALSE	ENSG00000169062.15	ENST00000351487.5	Coding novel	18.3217	0.99983	coding
2	PB.3566.19	incomplete-splice_match	coding	FALSE	ENSG00000169519.21	ENST00000406787.7	Coding novel	12.2905	0.99661	coding
2	PB.12662.2	incomplete-splice_match	coding	FALSE	ENSG00000169629.12	ENST00000302558.8	Coding novel	21.7391	0.99809	coding
2	PB.20784.2	incomplete-splice_match	non_coding	NA	ENSG00000169871.13	ENST00000306085.11	Non-coding novel	12.9032	0.08053	noncoding
2	PB.7012.1	novel_in_catalog	coding	FALSE	ENSG00000169918.10	novel	Coding novel	21.2121	0.9957	coding
2	PB.9810.18	incomplete-splice_match	coding	FALSE	ENSG00000170190.16	ENST00000329783.9	Coding novel	13.4752	0.99906	coding
2	PB.8869.2	full-splice_match	non_coding	NA	ENSG00000170296.10	ENST00000571253.1	Non-coding known	12.6516	0.10861	noncoding
2	PB.16981.2	novel_in_catalog	coding	FALSE	ENSG00000170502.13	novel	Coding novel	7.85714	0.9981	coding
2	PB.22060.5	genic	non_coding	NA	ENSG00000171045.16	novel	Non-coding novel	11.4754	0.09452	noncoding
2	PB.21638.47	incomplete-splice_match	coding	FALSE	ENSG00000171316.12	ENST00000423902.7	Coding novel	6.63265	0.99959	coding
2	PB.4691.24	incomplete-splice_match	coding	FALSE	ENSG00000171681.13	ENST00000261168.9	Coding novel	11.4094	0.99981	coding
2	PB.6560.2	incomplete-splice_match	coding	FALSE	ENSG00000171723.16	ENST00000478722.6	Coding novel	2.94118	0.99977	coding
2	PB.11863.12	full-splice_match	non_coding	NA	ENSG00000171863.15	ENST00000472966.1	Non-coding known	2.80843	0.04767	noncoding
2	PB.14016.2	incomplete-splice_match	coding	FALSE	ENSG00000171940.14	ENST00000302342.3	Coding novel	24	0.99889	coding
2	PB.24089.30	incomplete-splice_match	coding	FALSE	ENSG00000172534.14	ENST00000310441.12	Coding novel	12.922	0.40431	noncoding
2	PB.11844.10	novel_not_in_catalog	coding	FALSE	ENSG00000172554.12	novel	Coding novel	8.77193	0.97811	coding
2	PB.9793.2	full-splice_match	non_coding	NA	ENSG00000172794.20	ENST00000488977.1	Non-coding known	5	0.32955	noncoding
2	PB.21408.6	incomplete-splice_match	non_coding	NA	ENSG00000173530.6	ENST00000312584.4	Non-coding novel	3.22581	0.01713	noncoding
2	PB.23350.6	novel_not_in_catalog	coding	FALSE	ENSG00000173681.17	novel	Coding novel	22.2222	0.99765	coding
2	PB.3915.1	genic	non_coding	NA	ENSG00000174684.7	novel	Non-coding novel	2.72953	0.02696	noncoding
2	PB.16330.4	novel_in_catalog	coding	FALSE	ENSG00000175182.15	novel	Coding novel	18.4874	0.99992	coding
2	PB.2964.2	novel_in_catalog	non_coding	NA	ENSG00000176273.15	novel	Non-coding novel	14.9254	0.19331	noncoding
2	PB.3333.11	novel_in_catalog	coding	FALSE	ENSG00000177030.19	novel	Coding novel	3.15421	0.99506	coding
2	PB.18463.2	novel_in_catalog	non_coding	NA	ENSG00000177556.12	novel	Non-coding novel	4.21053	0.23251	noncoding
2	PB.3342.15	novel_in_catalog	coding	FALSE	ENSG00000177595.19	novel	Coding novel	18.3206	0.9984	coding
2	PB.14241.3	novel_not_in_catalog	coding	FALSE	ENSG00000177692.12	novel	Coding novel	20.8333	0.99929	coding
2	PB.10648.3	genic	non_coding	NA	ENSG00000178531.6	novel	Non-coding novel	2.75229	0.75184	coding
2	PB.15296.4	novel_in_catalog	coding	FALSE	ENSG00000179152.20	novel	Coding novel	27.451	0.99927	coding
2	PB.5604.9	incomplete-splice_match	non_coding	NA	ENSG00000179195.16	ENST00000337815.9	Non-coding novel	19.1667	0.03902	noncoding
2	PB.15940.2	novel_not_in_catalog	coding	FALSE	ENSG00000180767.11	novel	Coding novel	7.69231	0.99665	coding
2	PB.8720.3	novel_in_catalog	coding	FALSE	ENSG00000181031.16	novel	Coding novel	16.6667	0.90945	coding
2	PB.8890.26	incomplete-splice_match	coding	FALSE	ENSG00000181222.19	ENST00000617998.6	Coding novel	3.06871	0.99976	coding
2	PB.9919.6	novel_in_catalog	coding	FALSE	ENSG00000181523.13	novel	Coding novel	19.2308	0.30715	noncoding
2	PB.21618.1	incomplete-splice_match	non_coding	NA	ENSG00000181690.8	ENST00000316981.8	Non-coding novel	14.2857	0.40413	noncoding
2	PB.17839.2	novel_in_catalog	coding	FALSE	ENSG00000183474.16	novel	Coding novel	17.7215	0.99984	coding
2	PB.2548.2	novel_in_catalog	coding	FALSE	ENSG00000183621.15	novel	Coding novel	20	0.9987	coding
2	PB.17629.2	novel_not_in_catalog	non_coding	NA	ENSG00000183666.18	novel	Non-coding novel	22.2222	0.05128	noncoding
2	PB.8378.3	full-splice_match	non_coding	NA	ENSG00000183723.13	ENST00000581487.1	Non-coding known	17.2131	0.16858	noncoding
2	PB.5574.23	incomplete-splice_match	coding	FALSE	ENSG00000184445.12	ENST00000333479.12	Coding novel	3.30189	0.99994	coding
2	PB.7032.1	novel_not_in_catalog	coding	FALSE	ENSG00000184507.16	novel	Coding novel	25	0.99993	coding
2	PB.3508.2	full-splice_match	non_coding	NA	ENSG00000184669.10	ENST00000530490.3	Non-coding known	50	0.765	coding
2	PB.15695.2	incomplete-splice_match	non_coding	NA	ENSG00000185008.17	ENST00000487694.7	Non-coding novel	50	0.07774	noncoding
2	PB.7641.7	novel_in_catalog	non_coding	NA	ENSG00000185043.12	novel	Non-coding novel	4.18605	0.99508	coding
2	PB.14607.11	novel_in_catalog	coding	FALSE	ENSG00000185340.15	novel	Coding novel	8.49421	0.99843	coding
2	PB.5010.8	novel_in_catalog	coding	FALSE	ENSG00000185664.15	novel	Coding novel	18.9225	0.99772	coding
2	PB.21664.3	novel_not_in_catalog	coding	FALSE	ENSG00000185697.17	novel	Coding novel	8.33333	0.29481	noncoding
2	PB.1154.2	novel_in_catalog	coding	FALSE	ENSG00000185946.16	novel	Coding novel	19.3878	0.99988	coding
2	PB.2089.4	novel_not_in_catalog	coding	FALSE	ENSG00000186205.13	novel	Coding novel	2.74725	0.99871	coding
2	PB.23581.2	full-splice_match	non_coding	NA	ENSG00000186767.7	ENST00000374884.3	Non-coding known	6.63265	0.05939	noncoding
2	PB.14603.1	novel_in_catalog	coding	FALSE	ENSG00000186998.16	novel	Coding novel	13.0435	0.99549	coding
2	PB.22363.1	full-splice_match	non_coding	NA	ENSG00000187186.15	ENST00000421828.7	Non-coding known	15.2174	0.42762	noncoding
2	PB.9344.2	incomplete-splice_match	coding	FALSE	ENSG00000187595.17	ENST00000461831.1	Coding novel	10.5263	0.37835	noncoding
2	PB.10606.2	novel_not_in_catalog	coding	FALSE	ENSG00000187650.4	novel	Coding novel	28.5714	0.2144	noncoding
2	PB.20092.4	novel_in_catalog	coding	FALSE	ENSG00000187953.10	novel	Coding novel	20.8333	0.99871	coding
2	PB.3809.3	incomplete-splice_match	non_coding	NA	ENSG00000188070.9	ENST00000433688.2	Non-coding novel	16.8478	0.0075	noncoding
2	PB.380.24	novel_not_in_catalog	coding	FALSE	ENSG00000188529.15	novel	Coding novel	25.2116	0.98425	coding
2	PB.13325.4	incomplete-splice_match	coding	FALSE	ENSG00000188760.11	ENST00000373883.4	Coding novel	6.97674	0.99889	coding
2	PB.23185.16	incomplete-splice_match	coding	FALSE	ENSG00000188986.9	ENST00000343053.6	Coding novel	1.29781	0.99995	coding
2	PB.2630.1	novel_not_in_catalog	coding	FALSE	ENSG00000189014.7	novel	Coding novel	28	0.99908	coding
2	PB.23074.1	novel_not_in_catalog	coding	FALSE	ENSG00000196358.12	novel	Coding novel	18.1818	0.99993	coding
2	PB.12867.65	novel_not_in_catalog	coding	FALSE	ENSG00000196504.19	novel	Coding novel	13.0819	0.99964	coding
2	PB.19431.3	novel_in_catalog	coding	FALSE	ENSG00000196586.17	novel	Coding novel	15.3226	0.99984	coding
2	PB.24095.59	incomplete-splice_match	coding	FALSE	ENSG00000196924.19	ENST00000360319.9	Coding novel	6.38421	0.99991	coding
2	PB.3994.4	novel_in_catalog	coding	FALSE	ENSG00000197345.13	novel	Coding novel	2.2779	0.98815	coding
2	PB.13951.9	incomplete-splice_match	coding	FALSE	ENSG00000197496.6	ENST00000359271.4	Coding novel	4.95868	0.99889	coding
2	PB.6159.46	novel_in_catalog	coding	FALSE	ENSG00000198176.13	novel	Coding novel	8.46813	0.99989	coding
2	PB.713.3	incomplete-splice_match	coding	FALSE	ENSG00000198198.17	ENST00000649403.1	Coding novel	25	0.99784	coding
2	PB.6673.2	novel_not_in_catalog	coding	FALSE	ENSG00000198208.12	novel	Coding novel	16.6667	0.94636	coding
2	PB.21136.12	novel_in_catalog	coding	FALSE	ENSG00000198420.10	novel	Coding novel	14.2259	0.35621	noncoding
2	PB.11639.1	novel_not_in_catalog	coding	FALSE	ENSG00000198482.14	novel	Coding novel	6.66667	0.99969	coding
2	PB.23212.46	full-splice_match	non_coding	NA	ENSG00000198727.2	ENST00000361789.2	Non-coding known	2.82956	0.28259	noncoding
2	PB.10167.4	incomplete-splice_match	coding	FALSE	ENSG00000198795.11	ENST00000361524.8	Coding novel	40.9836	0.99711	coding
2	PB.23210.19	full-splice_match	non_coding	NA	ENSG00000198804.2	ENST00000361624.2	Non-coding known	6.61791	0.76383	coding
2	PB.22376.2	novel_not_in_catalog	coding	FALSE	ENSG00000198853.12	novel	Coding novel	7.5	0.99818	coding
2	PB.14202.2	genic	non_coding	NA	ENSG00000198862.14	novel	Non-coding novel	9.13978	0.03357	noncoding
2	PB.9381.2	novel_not_in_catalog	coding	FALSE	ENSG00000198863.8	novel	Coding novel	28.1768	0.99966	coding
2	PB.19717.3	novel_not_in_catalog	coding	FALSE	ENSG00000198945.8	novel	Coding novel	18.5185	0.99992	coding
2	PB.22709.3	full-splice_match	non_coding	NA	ENSG00000203279.5	ENST00000690360.1	Non-coding known	26.4368	0.44976	noncoding
2	PB.920.2	novel_not_in_catalog	coding	FALSE	ENSG00000203965.13	novel	Coding novel	13.7931	0.99961	coding
2	PB.13412.10	novel_in_catalog	coding	FALSE	ENSG00000204120.16	novel	Coding novel	7.24138	0.99997	coding
2	PB.19083.20	incomplete-splice_match	coding	FALSE	ENSG00000204469.13	ENST00000376007.8	Coding novel	18.4444	0.99978	coding
2	PB.19065.15	novel_in_catalog	coding	FALSE	ENSG00000204580.14	novel	Coding novel	11.4051	0.99984	coding
2	PB.18545.2	incomplete-splice_match	coding	FALSE	ENSG00000204764.14	ENST00000519256.5	Coding novel	20	0.99992	coding
2	PB.5427.15	novel_in_catalog	coding	FALSE	ENSG00000204842.18	novel	Coding novel	15.7303	0.93879	coding
2	PB.9017.9	novel_not_in_catalog	coding	FALSE	ENSG00000205309.14	novel	Coding novel	13.7931	0.92671	coding
2	PB.7454.4	novel_in_catalog	coding	FALSE	ENSG00000205363.7	novel	Coding novel	28	0.98195	coding
2	PB.8518.2	novel_in_catalog	coding	FALSE	ENSG00000214331.8	novel	Coding novel	50	0.85484	coding
2	PB.3142.4	full-splice_match	non_coding	NA	ENSG00000214413.9	ENST00000448814.7	Non-coding known	21.6216	0.24174	noncoding
2	PB.1175.6	incomplete-splice_match	non_coding	NA	ENSG00000215717.7	ENST00000338272.9	Non-coding novel	5.97826	0.20048	noncoding
2	PB.19360.1	full-splice_match	non_coding	NA	ENSG00000216775.4	ENST00000602367.2	Non-coding known	31.5789	0.12063	noncoding
2	PB.21252.2	novel_in_catalog	non_coding	NA	ENSG00000223508.5	novel	Non-coding novel	33.3333	0.16901	noncoding
2	PB.10965.7	novel_in_catalog	coding	FALSE	ENSG00000223802.9	novel	Coding novel	36.8984	0.99917	coding
2	PB.5926.6	novel_in_catalog	non_coding	NA	ENSG00000226792.8	novel	Non-coding novel	28.2051	0.02454	noncoding
2	PB.19550.3	novel_not_in_catalog	coding	FALSE	ENSG00000228506.3	novel	Coding novel	9.67742	0.14471	noncoding
2	PB.20496.1	novel_not_in_catalog	non_coding	NA	ENSG00000229018.5	novel	Non-coding novel	28.5714	0.9796	coding
2	PB.1901.3	full-splice_match	non_coding	NA	ENSG00000230623.7	ENST00000635220.2	Non-coding known	23.5849	0.02889	noncoding
2	PB.13260.1	genic	non_coding	NA	ENSG00000230695.2	novel	Non-coding novel	40	0.00993	noncoding
2	PB.1069.1	full-splice_match	non_coding	NA	ENSG00000233593.11	ENST00000655784.1	Non-coding known	40	0.01642	noncoding
2	PB.2844.3	novel_not_in_catalog	non_coding	NA	ENSG00000233871.2	novel	Non-coding novel	25	0.74495	coding
2	PB.10653.8	incomplete-splice_match	non_coding	NA	ENSG00000233927.5	ENST00000417088.2	Non-coding novel	2.8281	0.00525	noncoding
2	PB.14836.1	novel_not_in_catalog	coding	FALSE	ENSG00000234965.3	novel	Coding novel	30	0.90989	coding
2	PB.12997.2	full-splice_match	non_coding	NA	ENSG00000235655.3	ENST00000369387.4	Non-coding known	15.3846	0.00758	noncoding
2	PB.21032.1	incomplete-splice_match	coding	FALSE	ENSG00000236753.7	ENST00000670684.1	Coding novel	25	0.24145	noncoding
2	PB.373.2	novel_in_catalog	non_coding	NA	ENSG00000236810.7	novel	Non-coding novel	33.3333	0.34301	noncoding
2	PB.19064.12	full-splice_match	non_coding	NA	ENSG00000237923.1	ENST00000442852.1	Non-coding known	13.1579	0.01805	noncoding
2	PB.18789.16	incomplete-splice_match	non_coding	NA	ENSG00000239264.9	ENST00000460138.5	Non-coding novel	3.24924	0.04069	noncoding
2	PB.20841.2	full-splice_match	non_coding	NA	ENSG00000239569.4	ENST00000684821.1	Non-coding known	9.52381	0.09612	noncoding
2	PB.14658.15	novel_in_catalog	coding	FALSE	ENSG00000241878.12	novel	Coding novel	3.67534	0.9743	coding
2	PB.19988.15	novel_not_in_catalog	non_coding	NA	ENSG00000242474.3	novel	Non-coding novel	11.7647	0.02288	noncoding
2	PB.5798.46	novel_in_catalog	non_coding	NA	ENSG00000242715.8	novel	Non-coding novel	12.6812	0.81254	coding
2	PB.16532.3	full-splice_match	non_coding	NA	ENSG00000243449.8	ENST00000409860.1	Non-coding known	7.65957	0.97499	coding
2	PB.4781.1	novel_not_in_catalog	coding	FALSE	ENSG00000245614.5	novel	Coding novel	22.2222	0.03132	noncoding
2	PB.4748.1	novel_not_in_catalog	non_coding	NA	ENSG00000246695.9	novel	Non-coding novel	20	0.1792	noncoding
2	PB.17592.3	novel_not_in_catalog	non_coding	NA	ENSG00000248131.6	novel	Non-coding novel	50	0.75771	coding
2	PB.7460.2	full-splice_match	non_coding	NA	ENSG00000248540.3	ENST00000668929.1	Non-coding known	33.3333	0.23408	noncoding
2	PB.18052.3	full-splice_match	non_coding	NA	ENSG00000250682.6	ENST00000662437.1	Non-coding known	41.6667	0.12722	noncoding
2	PB.21655.2	full-splice_match	non_coding	NA	ENSG00000254377.7	ENST00000685732.1	Non-coding known	28	0.17463	noncoding
2	PB.14949.7	novel_not_in_catalog	coding	FALSE	ENSG00000254413.8	novel	Coding novel	13.7931	0.9987	coding
2	PB.5163.3	novel_not_in_catalog	coding	FALSE	ENSG00000258053.1	novel	Coding novel	9.33333	0.24763	noncoding
2	PB.6475.2	novel_in_catalog	coding	FALSE	ENSG00000258592.1	novel	Coding novel	50	0.12076	noncoding
2	PB.14002.2	novel_not_in_catalog	non_coding	NA	ENSG00000259456.4	novel	Non-coding novel	50	0.22515	noncoding
2	PB.16780.2	full-splice_match	non_coding	NA	ENSG00000259959.1	ENST00000563286.1	Non-coding known	27.2727	0.00205	noncoding
2	PB.6829.1	full-splice_match	non_coding	NA	ENSG00000260806.1	ENST00000569214.1	Non-coding known	44.4444	0.03253	noncoding
2	PB.7855.1	full-splice_match	non_coding	NA	ENSG00000263072.9	ENST00000573447.2	Non-coding known	26.087	0.22967	noncoding
2	PB.12733.8	full-splice_match	non_coding	NA	ENSG00000265451.1	ENST00000577914.1	Non-coding known	40	0.00781	noncoding
2	PB.1338.11	novel_in_catalog	coding	FALSE	ENSG00000266338.7	novel	Coding novel	6.89655	0.99845	coding
2	PB.20148.3	novel_not_in_catalog	non_coding	NA	ENSG00000267055.1	novel	Non-coding novel	17.7778	0.0091	noncoding
2	PB.10231.1	novel_not_in_catalog	non_coding	NA	ENSG00000267413.1	novel	Non-coding novel	40	0.02295	noncoding
2	PB.10204.20	novel_in_catalog	coding	FALSE	ENSG00000268573.1	novel	Coding novel	21.7391	0.24636	noncoding
2	PB.13128.7	novel_in_catalog	coding	FALSE	ENSG00000270757.1	novel	Coding novel	30.7692	0.99994	coding
2	PB.23516.2	incomplete-splice_match	non_coding	NA	ENSG00000274588.2	ENST00000611977.2	Non-coding novel	22.2222	0.06227	noncoding
2	PB.14512.4	novel_in_catalog	coding	FALSE	ENSG00000275004.4	novel	Coding novel	5.88235	0.99987	coding
2	PB.14152.1	full-splice_match	non_coding	NA	ENSG00000276077.4	ENST00000625115.1	Non-coding known	43.75	0.33863	noncoding
2	PB.22445.4	novel_not_in_catalog	non_coding	NA	ENSG00000276291.6	novel	Non-coding novel	23.5294	0.56012	coding
2	PB.9271.16	incomplete-splice_match	coding	FALSE	ENSG00000277258.5	ENST00000620225.5	Coding novel	14.7368	0.99741	coding
2	PB.14143.7	novel_in_catalog	non_coding	NA	ENSG00000278903.4	novel	Non-coding novel	21.4286	0.0267	noncoding
2	PB.1974.3	incomplete-splice_match	non_coding	NA	ENSG00000281406.2	ENST00000626538.2	Non-coding novel	16.6667	0.01703	noncoding
2	PB.20694.22	incomplete-splice_match	coding	FALSE	ENSG00000284707.2	ENST00000641390.1	Coding novel	13.3333	0.10796	noncoding
2	PB.8182.3	incomplete-splice_match	coding	FALSE	ENSG00000285043.3	ENST00000338110.11	Coding novel	32.9268	0.99995	coding
2	PB.20694.25	novel_in_catalog	non_coding	NA	ENSG00000285725.1	novel	Non-coding novel	15.7895	0.95863	coding
2	PB.17500.11	incomplete-splice_match	coding	FALSE	ENSG00000286001.1	ENST00000651543.1	Coding novel	22.2222	0.99681	coding
2	PB.17527.3	genic	non_coding	NA	ENSG00000286388.1	novel	Non-coding novel	18.75	0.07473	noncoding
2	PB.19013.1	full-splice_match	non_coding	NA	ENSG00000287804.2	ENST00000666335.1	Non-coding known	18.1818	0.04936	noncoding
2	PB.20794.13	incomplete-splice_match	non_coding	NA	ENSG00000288749.1	ENST00000692398.1	Non-coding novel	6.10329	0.63345	coding
2	PB.6226.5	full-splice_match	non_coding	NA	ENSG00000288931.1	ENST00000691639.1	Non-coding known	18.1818	0.02249	noncoding
2	PB.13237.6	novel_not_in_catalog	non_coding	NA	ENSG00000289113.1	novel	Non-coding novel	15.7407	0.07654	noncoding
2	PB.483.2	full-splice_match	non_coding	NA	ENSG00000289291.1	ENST00000691740.1	Non-coding known	18.1818	0.32773	noncoding
2	PB.16847.4	full-splice_match	non_coding	NA	ENSG00000289308.1	ENST00000692606.1	Non-coding known	13.1148	0.05487	noncoding
3	PB.16661.6	incomplete-splice_match	coding	FALSE	ENSG00000002549.13	ENST00000606142.5	Coding novel	0.838926	0.99989	coding
3	PB.6004.6	incomplete-splice_match	coding	FALSE	ENSG00000005810.19	ENST00000684354.1	Coding novel	9.09091	0.9712	coding
3	PB.21117.8	incomplete-splice_match	coding	FALSE	ENSG00000006530.18	ENST00000650547.1	Coding novel	11.3372	0.99952	coding
3	PB.19628.3	incomplete-splice_match	coding	FALSE	ENSG00000009413.16	ENST00000434009.5	Coding novel	20	0.59706	coding
3	PB.4571.27	incomplete-splice_match	coding	FALSE	ENSG00000010292.13	ENST00000315579.10	Coding novel	2.2651	0.99985	coding
3	PB.375.16	novel_in_catalog	coding	FALSE	ENSG00000011009.11	novel	Coding novel	1.10775	0.99908	coding
3	PB.9672.20	incomplete-splice_match	coding	FALSE	ENSG00000011028.14	ENST00000446119.2	Coding novel	5.38462	0.99884	coding
3	PB.16859.16	novel_in_catalog	coding	FALSE	ENSG00000018189.13	novel	Coding novel	12.766	0.99992	coding
3	PB.6506.6	novel_in_catalog	coding	FALSE	ENSG00000020426.11	novel	Coding novel	3.91566	0.99942	coding
3	PB.5045.2	novel_in_catalog	coding	FALSE	ENSG00000025423.11	novel	Coding novel	28.5714	0.99968	coding
3	PB.2466.3	incomplete-splice_match	coding	FALSE	ENSG00000026025.16	ENST00000224237.9	Coding novel	1.57895	0.98647	coding
3	PB.12244.9	novel_in_catalog	coding	FALSE	ENSG00000028116.18	novel	Coding novel	8.97959	0.99973	coding
3	PB.17521.4	novel_not_in_catalog	coding	FALSE	ENSG00000028310.18	novel	Coding novel	2.20126	0.93103	coding
3	PB.15851.2	novel_not_in_catalog	coding	FALSE	ENSG00000031081.11	novel	Coding novel	8.88889	0.99946	coding
3	PB.9900.2	incomplete-splice_match	non_coding	NA	ENSG00000035862.12	ENST00000585421.5	Non-coding novel	5.08475	0.00856	noncoding
3	PB.12469.4	incomplete-splice_match	coding	FALSE	ENSG00000042445.14	ENST00000295802.9	Coding novel	4.7619	0.03601	noncoding
3	PB.4291.36	novel_in_catalog	coding	FALSE	ENSG00000048028.11	novel	Coding novel	4.77555	0.99629	coding
3	PB.216.15	incomplete-splice_match	coding	FALSE	ENSG00000048707.15	ENST00000645371.1	Coding novel	9.25926	0.19014	noncoding
3	PB.21210.5	incomplete-splice_match	non_coding	NA	ENSG00000055609.21	ENST00000360104.8	Non-coding novel	9.30233	0.19472	noncoding
3	PB.718.10	novel_not_in_catalog	coding	FALSE	ENSG00000066135.13	novel	Coding novel	6.49351	0.9999	coding
3	PB.6922.14	incomplete-splice_match	coding	FALSE	ENSG00000066735.15	ENST00000315264.7	Coding novel	13.8393	0.9995	coding
3	PB.21677.10	novel_not_in_catalog	coding	FALSE	ENSG00000066777.9	novel	Coding novel	3.19149	0.23308	noncoding
3	PB.2372.11	incomplete-splice_match	coding	FALSE	ENSG00000067057.18	ENST00000676796.1	Coding novel	1.23735	0.99938	coding
3	PB.3838.3	incomplete-splice_match	coding	FALSE	ENSG00000068976.14	ENST00000164139.4	Coding novel	5.71429	0.99701	coding
3	PB.16116.8	genic	non_coding	NA	ENSG00000071794.16	novel	Non-coding novel	2.19436	0.03558	noncoding
3	PB.24109.6	incomplete-splice_match	coding	FALSE	ENSG00000071889.17	ENST00000369641.7	Coding novel	9.18367	0.94672	coding
3	PB.6592.45	novel_in_catalog	coding	FALSE	ENSG00000072110.16	novel	Coding novel	4.03895	0.99994	coding
3	PB.13320.15	incomplete-splice_match	coding	FALSE	ENSG00000072195.15	ENST00000396698.5	Coding novel	13.245	0.99828	coding
3	PB.14926.2	incomplete-splice_match	coding	FALSE	ENSG00000073150.14	ENST00000402472.2	Coding novel	13.3333	0.99994	coding
3	PB.20630.8	novel_in_catalog	coding	FALSE	ENSG00000075142.14	novel	Coding novel	1.1236	0.47465	noncoding
3	PB.5304.17	incomplete-splice_match	non_coding	NA	ENSG00000075415.15	ENST00000401722.7	Non-coding novel	1.67194	0.27567	noncoding
3	PB.11165.15	novel_in_catalog	coding	FALSE	ENSG00000075702.19	novel	Coding novel	4.15704	0.99984	coding
3	PB.5401.13	incomplete-splice_match	non_coding	NA	ENSG00000076513.17	ENST00000261739.9	Non-coding novel	3.47826	0.00763	noncoding
3	PB.20758.17	incomplete-splice_match	coding	FALSE	ENSG00000077454.17	ENST00000497245.2	Coding novel	2.23048	0.8846	coding
3	PB.20298.2	novel_in_catalog	coding	FALSE	ENSG00000078053.17	novel	Coding novel	10.7143	0.98069	coding
3	PB.18115.1	novel_in_catalog	coding	FALSE	ENSG00000080709.16	novel	Coding novel	1.63934	0.99836	coding
3	PB.15896.3	novel_in_catalog	coding	FALSE	ENSG00000082684.16	novel	Coding novel	8.21918	0.45525	noncoding
3	PB.19508.4	full-splice_match	non_coding	NA	ENSG00000083099.11	ENST00000523377.2	Non-coding known	7.94224	0.05885	noncoding
3	PB.8786.4	incomplete-splice_match	coding	FALSE	ENSG00000083454.22	ENST00000551178.5	Coding novel	5.76923	0.99633	coding
3	PB.11821.3	full-splice_match	non_coding	NA	ENSG00000083807.10	ENST00000601997.1	Non-coding known	2.89855	0.16259	noncoding
3	PB.19571.10	incomplete-splice_match	coding	FALSE	ENSG00000085377.15	ENST00000652536.2	Coding novel	2.88066	0.86938	coding
3	PB.776.33	novel_not_in_catalog	coding	FALSE	ENSG00000085999.13	novel	Coding novel	3.11688	0.99972	coding
3	PB.20776.4	incomplete-splice_match	non_coding	NA	ENSG00000087085.16	ENST00000412389.5	Non-coding novel	14.8148	0.89662	coding
3	PB.4115.1	genic	non_coding	NA	ENSG00000087884.15	novel	Non-coding novel	3.92157	0.12723	noncoding
3	PB.8236.49	incomplete-splice_match	non_coding	NA	ENSG00000089280.19	ENST00000483853.1	Non-coding novel	2.79013	0.9546	coding
3	PB.6691.10	novel_not_in_catalog	coding	FALSE	ENSG00000089916.18	novel	Coding novel	6.04651	0.99935	coding
3	PB.8825.8	incomplete-splice_match	non_coding	NA	ENSG00000091640.8	ENST00000575142.5	Non-coding novel	2.14008	0.06515	noncoding
3	PB.7212.16	novel_not_in_catalog	coding	FALSE	ENSG00000092439.16	novel	Coding novel	10.9375	0.95494	coding
3	PB.2071.10	novel_not_in_catalog	coding	FALSE	ENSG00000092978.11	novel	Coding novel	6.31579	0.99996	coding
3	PB.14535.4	novel_in_catalog	non_coding	NA	ENSG00000099977.15	novel	Non-coding novel	1.40351	0.44583	noncoding
3	PB.6490.4	novel_in_catalog	coding	FALSE	ENSG00000100578.18	novel	Coding novel	11.7021	0.9997	coding
3	PB.6241.6	novel_in_catalog	coding	FALSE	ENSG00000100889.12	novel	Coding novel	3.38542	0.99866	coding
3	PB.13801.3	incomplete-splice_match	coding	FALSE	ENSG00000101000.6	ENST00000216968.5	Coding novel	5.04202	0.19483	noncoding
3	PB.13632.8	incomplete-splice_match	coding	FALSE	ENSG00000101384.12	ENST00000423891.6	Coding novel	3.72093	0.97785	coding
3	PB.13783.11	incomplete-splice_match	coding	FALSE	ENSG00000101444.13	ENST00000217426.7	Coding novel	2.4121	0.44013	noncoding
3	PB.23391.14	novel_not_in_catalog	coding	FALSE	ENSG00000101868.13	novel	Coding novel	2.77778	0.99952	coding
3	PB.24003.16	incomplete-splice_match	coding	FALSE	ENSG00000101928.13	ENST00000370779.8	Coding novel	7.97101	0.35995	noncoding
3	PB.23390.2	incomplete-splice_match	non_coding	NA	ENSG00000102230.14	ENST00000379144.7	Non-coding novel	12.0419	0.05224	noncoding
3	PB.6054.18	novel_not_in_catalog	coding	FALSE	ENSG00000102595.21	novel	Coding novel	7.03125	0.97398	coding
3	PB.8524.2	novel_not_in_catalog	coding	FALSE	ENSG00000103089.9	novel	Coding novel	3.07692	0.97944	coding
3	PB.8036.18	novel_in_catalog	coding	FALSE	ENSG00000103544.16	novel	Coding novel	1.78799	0.9998	coding
3	PB.7223.15	novel_in_catalog	non_coding	NA	ENSG00000104112.9	novel	Non-coding novel	1.87668	0.00911	noncoding
3	PB.21756.2	incomplete-splice_match	coding	FALSE	ENSG00000104497.15	ENST00000345957.9	Coding novel	3.50877	0.98688	coding
3	PB.11561.7	incomplete-splice_match	coding	FALSE	ENSG00000104973.19	ENST00000312865.10	Coding novel	1.55211	0.99983	coding
3	PB.11578.3	novel_in_catalog	coding	FALSE	ENSG00000105357.20	novel	Coding novel	9.52381	0.9999	coding
3	PB.10697.2	incomplete-splice_match	coding	FALSE	ENSG00000105397.14	ENST00000527481.2	Coding novel	10.3448	0.94542	coding
3	PB.11505.4	novel_not_in_catalog	coding	FALSE	ENSG00000105516.11	novel	Coding novel	5	0.92992	coding
3	PB.10735.9	incomplete-splice_match	coding	FALSE	ENSG00000105520.11	ENST00000251473.9	Coding novel	9.21053	0.94493	coding
3	PB.10941.3	incomplete-splice_match	coding	FALSE	ENSG00000105650.22	ENST00000447275.7	Coding novel	33.3333	0.98274	coding
3	PB.21084.11	novel_in_catalog	coding	FALSE	ENSG00000105948.13	novel	Coding novel	5.19481	0.99995	coding
3	PB.20030.41	novel_in_catalog	coding	FALSE	ENSG00000106009.16	novel	Coding novel	5.7508	0.99988	coding
3	PB.21128.10	incomplete-splice_match	non_coding	NA	ENSG00000106144.20	ENST00000619992.4	Non-coding novel	5.69106	0.16718	noncoding
3	PB.20570.4	full-splice_match	non_coding	NA	ENSG00000106211.10	ENST00000675417.1	Non-coding known	0.961538	0.53671	coding
3	PB.20343.22	novel_in_catalog	coding	FALSE	ENSG00000106628.12	novel	Coding novel	3.55603	0.88343	coding
3	PB.22287.6	novel_in_catalog	coding	FALSE	ENSG00000107105.15	novel	Coding novel	9.70874	0.49689	noncoding
3	PB.2763.12	novel_in_catalog	coding	FALSE	ENSG00000107719.9	novel	Coding novel	2.5641	0.99989	coding
3	PB.8838.15	novel_in_catalog	coding	FALSE	ENSG00000108559.12	novel	Coding novel	1.30933	0.99429	coding
3	PB.9692.6	novel_in_catalog	coding	FALSE	ENSG00000108604.17	novel	Coding novel	0.974513	0.99974	coding
3	PB.9883.7	novel_in_catalog	coding	FALSE	ENSG00000108639.8	novel	Coding novel	2.15517	0.93167	coding
3	PB.17271.5	incomplete-splice_match	coding	FALSE	ENSG00000109458.9	ENST00000505913.5	Coding novel	9.09091	0.98586	coding
3	PB.5525.7	novel_in_catalog	coding	FALSE	ENSG00000111786.9	novel	Coding novel	3.1929	0.92239	coding
3	PB.19355.37	incomplete-splice_match	coding	FALSE	ENSG00000112118.20	ENST00000596288.7	Coding novel	1.13507	0.99693	coding
3	PB.19427.2	incomplete-splice_match	non_coding	NA	ENSG00000112697.17	ENST00000230461.11	Non-coding novel	3.22181	0.30749	noncoding
3	PB.18690.13	novel_in_catalog	coding	FALSE	ENSG00000113269.14	novel	Coding novel	3.698	0.51794	coding
3	PB.18405.26	novel_in_catalog	coding	FALSE	ENSG00000113649.13	novel	Coding novel	6.89405	0.99987	coding
3	PB.12413.4	incomplete-splice_match	coding	FALSE	ENSG00000115274.15	ENST00000455562.1	Coding novel	5.17241	0.99023	coding
3	PB.12417.4	novel_in_catalog	coding	FALSE	ENSG00000115282.21	novel	Coding novel	3.55872	0.9994	coding
3	PB.13274.14	incomplete-splice_match	coding	FALSE	ENSG00000115457.10	ENST00000456764.1	Coding novel	0.657393	0.99543	coding
3	PB.13483.7	incomplete-splice_match	coding	FALSE	ENSG00000115687.14	ENST00000234040.9	Coding novel	5.38922	0.99735	coding
3	PB.12853.3	incomplete-splice_match	non_coding	NA	ENSG00000115963.14	ENST00000375734.6	Non-coding novel	2.74314	0.40418	noncoding
3	PB.12389.4	incomplete-splice_match	coding	FALSE	ENSG00000116127.20	ENST00000684590.1	Coding novel	22.2222	0.99972	coding
3	PB.1383.23	incomplete-splice_match	coding	FALSE	ENSG00000116128.12	ENST00000684121.1	Coding novel	10.3679	0.99984	coding
3	PB.1562.5	novel_not_in_catalog	coding	FALSE	ENSG00000116521.11	novel	Coding novel	5.57554	0.99668	coding
3	PB.1858.4	novel_not_in_catalog	non_coding	NA	ENSG00000116668.13	novel	Non-coding novel	9.09091	0.33003	noncoding
3	PB.956.4	novel_in_catalog	coding	FALSE	ENSG00000116717.13	novel	Coding novel	6.95652	0.98285	coding
3	PB.1093.3	incomplete-splice_match	non_coding	NA	ENSG00000117500.13	ENST00000370282.8	Non-coding novel	7.07965	0.32383	noncoding
3	PB.410.19	incomplete-splice_match	non_coding	NA	ENSG00000117632.23	ENST00000455785.7	Non-coding novel	2.5522	0.06004	noncoding
3	PB.4328.1	incomplete-splice_match	coding	FALSE	ENSG00000118058.24	ENST00000534358.8	Coding novel	13.2743	0.99952	coding
3	PB.11474.1	novel_not_in_catalog	coding	FALSE	ENSG00000118160.14	novel	Coding novel	16.6667	0.70006	coding
3	PB.19742.2	incomplete-splice_match	coding	FALSE	ENSG00000118515.12	ENST00000237305.11	Coding novel	4.05405	0.99439	coding
3	PB.7898.9	novel_in_catalog	coding	FALSE	ENSG00000118900.15	novel	Coding novel	7.72947	0.99968	coding
3	PB.6645.4	novel_not_in_catalog	coding	FALSE	ENSG00000119673.16	novel	Coding novel	2.53165	0.9997	coding
3	PB.12080.10	incomplete-splice_match	coding	FALSE	ENSG00000119812.20	ENST00000238823.13	Coding novel	1.01868	0.99929	coding
3	PB.12190.19	novel_in_catalog	non_coding	NA	ENSG00000119888.11	novel	Non-coding novel	1.57171	0.05276	noncoding
3	PB.22299.2	incomplete-splice_match	non_coding	NA	ENSG00000120162.10	ENST00000262244.6	Non-coding novel	9.25373	0.11837	noncoding
3	PB.5834.1	incomplete-splice_match	coding	FALSE	ENSG00000120688.9	ENST00000379487.5	Coding novel	1.31579	0.99919	coding
3	PB.5257.15	novel_in_catalog	coding	FALSE	ENSG00000120833.14	novel	Coding novel	13.2013	0.99824	coding
3	PB.9597.5	novel_in_catalog	coding	FALSE	ENSG00000121064.13	novel	Coding novel	3.44828	0.99995	coding
3	PB.5687.16	novel_in_catalog	coding	FALSE	ENSG00000121741.17	novel	Coding novel	8.09659	0.99994	coding
3	PB.508.22	incomplete-splice_match	coding	FALSE	ENSG00000121774.18	ENST00000327300.12	Coding novel	2.00791	0.50364	coding
3	PB.12816.5	novel_not_in_catalog	coding	FALSE	ENSG00000121988.18	novel	Coding novel	7.93651	0.60567	coding
3	PB.16468.1	genic	non_coding	NA	ENSG00000122068.13	novel	Non-coding novel	3.21101	0.05479	noncoding
3	PB.2822.6	incomplete-splice_match	coding	FALSE	ENSG00000122861.16	ENST00000372764.4	Coding novel	2.22222	0.99876	coding
3	PB.2745.14	novel_in_catalog	coding	FALSE	ENSG00000122958.15	novel	Coding novel	1.99601	0.9999	coding
3	PB.19294.11	incomplete-splice_match	coding	FALSE	ENSG00000124574.15	ENST00000463024.1	Coding novel	9.61538	0.99983	coding
3	PB.8340.2	novel_in_catalog	coding	FALSE	ENSG00000125170.11	novel	Coding novel	8.66667	0.96099	coding
3	PB.12669.3	novel_in_catalog	coding	FALSE	ENSG00000125611.16	novel	Coding novel	2.22222	0.98038	coding
3	PB.9278.8	full-splice_match	non_coding	NA	ENSG00000125691.14	ENST00000584583.2	Non-coding known	5.06634	0.08684	noncoding
3	PB.6917.19	incomplete-splice_match	coding	FALSE	ENSG00000126215.14	ENST00000555055.6	Coding novel	2.62391	0.22768	noncoding
3	PB.6154.21	novel_not_in_catalog	coding	FALSE	ENSG00000126226.22	novel	Coding novel	19.2628	0.95895	coding
3	PB.6500.13	incomplete-splice_match	coding	FALSE	ENSG00000126773.13	ENST00000406854.6	Coding novel	3.61446	0.99989	coding
3	PB.23780.2	novel_in_catalog	coding	FALSE	ENSG00000126947.13	novel	Coding novel	2.07469	0.99996	coding
3	PB.21019.8	incomplete-splice_match	non_coding	NA	ENSG00000128607.14	ENST00000335420.10	Non-coding novel	12	0.13668	noncoding
3	PB.7225.4	incomplete-splice_match	non_coding	NA	ENSG00000128872.10	ENST00000249700.9	Non-coding novel	33.3333	0.0451	noncoding
3	PB.16027.8	full-splice_match	non_coding	NA	ENSG00000129055.13	ENST00000354910.10	Non-coding known	3.16901	0.73707	coding
3	PB.8850.8	full-splice_match	non_coding	NA	ENSG00000129235.11	ENST00000576020.5	Non-coding known	3.40357	0.34201	noncoding
3	PB.10425.4	novel_in_catalog	coding	FALSE	ENSG00000129946.11	novel	Coding novel	4	0.99123	coding
3	PB.10497.2	incomplete-splice_match	non_coding	NA	ENSG00000129968.17	ENST00000592757.1	Non-coding novel	1.53322	0.8904	coding
3	PB.19973.8	incomplete-splice_match	non_coding	NA	ENSG00000130024.15	ENST00000480008.1	Non-coding novel	8.33333	0.23708	noncoding
3	PB.10965.1	incomplete-splice_match	coding	FALSE	ENSG00000130283.9	ENST00000247005.8	Coding novel	1.90476	0.95223	coding
3	PB.14086.3	incomplete-splice_match	coding	FALSE	ENSG00000130700.7	ENST00000252997.3	Coding novel	15.7895	0.54563	coding
3	PB.102.12	incomplete-splice_match	coding	FALSE	ENSG00000130764.10	ENST00000378251.3	Coding novel	1.87617	0.76729	coding
3	PB.9746.15	incomplete-splice_match	coding	FALSE	ENSG00000130935.10	ENST00000581375.5	Coding novel	1.05042	0.99993	coding
3	PB.11700.16	incomplete-splice_match	coding	FALSE	ENSG00000131037.15	ENST00000245618.5	Coding novel	11.284	0.99963	coding
3	PB.13773.9	genic	non_coding	NA	ENSG00000131061.14	novel	Non-coding novel	2.5974	0.09353	noncoding
3	PB.9440.1	novel_not_in_catalog	coding	FALSE	ENSG00000131094.4	novel	Coding novel	1.0101	0.99934	coding
3	PB.21041.19	incomplete-splice_match	coding	FALSE	ENSG00000131558.15	ENST00000253861.5	Coding novel	1.5873	0.99939	coding
3	PB.17952.3	novel_in_catalog	coding	FALSE	ENSG00000131730.16	novel	Coding novel	33.3333	0.99985	coding
3	PB.10766.4	novel_in_catalog	coding	FALSE	ENSG00000132010.16	novel	Coding novel	10	0.99966	coding
3	PB.794.7	novel_in_catalog	coding	FALSE	ENSG00000132122.12	novel	Coding novel	10.7143	0.9663	coding
3	PB.8754.9	novel_in_catalog	coding	FALSE	ENSG00000132383.12	novel	Coding novel	0.879397	0.99969	coding
3	PB.8751.3	novel_in_catalog	coding	FALSE	ENSG00000132386.11	novel	Coding novel	3.33333	0.99893	coding
3	PB.20392.6	incomplete-splice_match	non_coding	NA	ENSG00000132434.10	ENST00000254770.3	Non-coding novel	2.29008	0.01224	noncoding
3	PB.1584.7	incomplete-splice_match	non_coding	NA	ENSG00000132718.9	ENST00000368324.5	Non-coding novel	7.84314	0.01016	noncoding
3	PB.899.3	novel_not_in_catalog	coding	FALSE	ENSG00000132849.22	novel	Coding novel	5.18519	0.99971	coding
3	PB.21450.12	incomplete-splice_match	coding	FALSE	ENSG00000134014.17	ENST00000256398.13	Coding novel	4.7619	0.30332	noncoding
3	PB.23981.23	incomplete-splice_match	non_coding	NA	ENSG00000134602.16	ENST00000354719.10	Non-coding novel	3.56295	0.0502	noncoding
3	PB.20853.20	novel_in_catalog	coding	FALSE	ENSG00000135250.17	novel	Coding novel	5.28455	0.99979	coding
3	PB.3592.7	incomplete-splice_match	coding	FALSE	ENSG00000135372.10	ENST00000257829.8	Coding novel	1.92308	0.99985	coding
3	PB.4993.4	novel_in_catalog	coding	FALSE	ENSG00000135447.17	novel	Coding novel	5.82524	0.80205	coding
3	PB.5069.3	incomplete-splice_match	coding	FALSE	ENSG00000135452.10	ENST00000257910.8	Coding novel	3.19149	0.98269	coding
3	PB.12386.2	novel_in_catalog	non_coding	NA	ENSG00000135617.4	novel	Non-coding novel	3	0.41714	noncoding
3	PB.12387.18	incomplete-splice_match	coding	FALSE	ENSG00000135624.17	ENST00000398422.2	Coding novel	0.69678	0.99988	coding
3	PB.8397.3	incomplete-splice_match	coding	FALSE	ENSG00000135723.14	ENST00000567752.5	Coding novel	3.89105	0.99663	coding
3	PB.2226.6	incomplete-splice_match	non_coding	NA	ENSG00000135750.15	ENST00000366621.8	Non-coding novel	14.8148	0.07351	noncoding
3	PB.13344.5	incomplete-splice_match	coding	FALSE	ENSG00000135900.4	ENST00000258383.4	Coding novel	4.10959	0.99911	coding
3	PB.13375.14	incomplete-splice_match	coding	FALSE	ENSG00000135932.12	ENST00000258418.10	Coding novel	1.32353	0.99978	coding
3	PB.2061.2	novel_in_catalog	coding	FALSE	ENSG00000136636.13	novel	Coding novel	1.99557	0.99991	coding
3	PB.22384.16	novel_not_in_catalog	coding	FALSE	ENSG00000137135.18	novel	Coding novel	4.42804	0.61022	coding
3	PB.4384.58	incomplete-splice_match	non_coding	NA	ENSG00000137642.13	ENST00000260197.12	Non-coding novel	10.7817	0.10163	noncoding
3	PB.7058.12	incomplete-splice_match	coding	FALSE	ENSG00000137801.11	ENST00000260356.6	Coding novel	6.86275	0.85968	coding
3	PB.7073.11	incomplete-splice_match	non_coding	NA	ENSG00000137843.12	ENST00000455577.6	Non-coding novel	5.15464	0.09978	noncoding
3	PB.12007.5	novel_in_catalog	coding	FALSE	ENSG00000138030.13	novel	Coding novel	18.6747	0.99928	coding
3	PB.3214.8	novel_in_catalog	coding	FALSE	ENSG00000138162.19	novel	Coding novel	7.27273	0.99932	coding
3	PB.2958.1	novel_in_catalog	coding	FALSE	ENSG00000138190.17	novel	Coding novel	4.34783	0.99989	coding
3	PB.13098.23	incomplete-splice_match	coding	FALSE	ENSG00000138386.17	ENST00000337386.10	Coding novel	9.03955	0.99948	coding
3	PB.15822.13	incomplete-splice_match	coding	FALSE	ENSG00000138459.9	ENST00000492406.6	Coding novel	2.42588	0.99936	coding
3	PB.7374.7	novel_in_catalog	coding	FALSE	ENSG00000138614.16	novel	Coding novel	9.28793	0.93431	coding
3	PB.16907.9	novel_in_catalog	coding	FALSE	ENSG00000138771.16	novel	Coding novel	8.27586	0.99966	coding
3	PB.4795.19	incomplete-splice_match	non_coding	NA	ENSG00000139132.16	ENST00000534526.7	Non-coding novel	11.2069	0.32378	noncoding
3	PB.5730.6	novel_in_catalog	coding	FALSE	ENSG00000139505.12	novel	Coding novel	5.17241	0.9719	coding
3	PB.4974.1	novel_in_catalog	coding	FALSE	ENSG00000139546.11	novel	Coding novel	7	0.99905	coding
3	PB.7514.5	full-splice_match	non_coding	NA	ENSG00000140391.15	ENST00000561277.5	Non-coding known	1.69794	0.99996	coding
3	PB.7524.10	novel_not_in_catalog	coding	FALSE	ENSG00000140395.9	novel	Coding novel	2.25564	0.94898	coding
3	PB.8639.7	incomplete-splice_match	non_coding	NA	ENSG00000140941.14	ENST00000650688.1	Non-coding novel	1.98473	0.01157	noncoding
3	PB.7862.16	novel_in_catalog	coding	FALSE	ENSG00000140987.21	novel	Coding novel	10.0671	0.948	coding
3	PB.8417.3	incomplete-splice_match	non_coding	NA	ENSG00000141084.12	ENST00000317506.8	Non-coding novel	4.95868	0.09735	noncoding
3	PB.10281.10	novel_in_catalog	coding	FALSE	ENSG00000141644.18	novel	Coding novel	6.82731	0.98191	coding
3	PB.14353.30	incomplete-splice_match	coding	FALSE	ENSG00000141959.17	ENST00000349048.9	Coding novel	1.03986	0.99997	coding
3	PB.11177.3	novel_not_in_catalog	coding	FALSE	ENSG00000142065.14	novel	Coding novel	5.08475	0.99811	coding
3	PB.13477.7	incomplete-splice_match	coding	FALSE	ENSG00000142327.13	ENST00000270357.10	Coding novel	10.6383	0.99997	coding
3	PB.10651.3	incomplete-splice_match	coding	FALSE	ENSG00000142449.13	ENST00000651877.1	Coding novel	9.21053	0.99817	coding
3	PB.372.9	incomplete-splice_match	non_coding	NA	ENSG00000142676.14	ENST00000458455.2	Non-coding novel	4.26737	0.82562	coding
3	PB.1042.5	novel_in_catalog	coding	FALSE	ENSG00000142871.18	novel	Coding novel	2.4812	0.99965	coding
3	PB.1658.4	incomplete-splice_match	non_coding	NA	ENSG00000143256.5	ENST00000468311.1	Non-coding novel	1.04439	0.01821	noncoding
3	PB.1614.5	novel_in_catalog	coding	FALSE	ENSG00000143303.12	novel	Coding novel	13.0435	0.99946	coding
3	PB.1830.3	incomplete-splice_match	coding	FALSE	ENSG00000143333.7	ENST00000367558.6	Coding novel	0.625	0.41106	noncoding
3	PB.1458.5	novel_in_catalog	coding	FALSE	ENSG00000143363.17	novel	Coding novel	11.4754	0.99976	coding
3	PB.1524.54	novel_in_catalog	coding	FALSE	ENSG00000143569.19	novel	Coding novel	9.94129	0.99995	coding
3	PB.1505.38	incomplete-splice_match	non_coding	NA	ENSG00000143624.14	ENST00000318967.7	Non-coding novel	2.75689	0.03387	noncoding
3	PB.2164.13	incomplete-splice_match	non_coding	NA	ENSG00000143761.16	ENST00000540651.5	Non-coding novel	2.58413	0.06275	noncoding
3	PB.13120.1	novel_in_catalog	coding	FALSE	ENSG00000144395.18	novel	Coding novel	8.33333	0.98881	coding
3	PB.17483.4	novel_not_in_catalog	coding	FALSE	ENSG00000145476.16	novel	Coding novel	22.2222	0.99986	coding
3	PB.17883.9	incomplete-splice_match	coding	FALSE	ENSG00000145741.17	ENST00000514505.7	Coding novel	1.59574	0.92918	coding
3	PB.19548.5	novel_not_in_catalog	coding	FALSE	ENSG00000146267.12	novel	Coding novel	13.8462	0.99844	coding
3	PB.20390.4	incomplete-splice_match	non_coding	NA	ENSG00000146648.20	ENST00000275493.7	Non-coding novel	28.5714	0.24353	noncoding
3	PB.20357.1	full-splice_match	non_coding	NA	ENSG00000146676.10	ENST00000395699.5	Non-coding known	8.19672	0.00844	noncoding
3	PB.23830.9	novel_in_catalog	non_coding	NA	ENSG00000147224.13	novel	Non-coding novel	3.22581	0.10145	noncoding
3	PB.22889.4	incomplete-splice_match	coding	FALSE	ENSG00000148175.13	ENST00000286713.7	Coding novel	0.886918	0.88038	coding
3	PB.22962.19	incomplete-splice_match	coding	FALSE	ENSG00000148356.15	ENST00000675445.1	Coding novel	4.54545	0.99999	coding
3	PB.3118.4	novel_in_catalog	coding	FALSE	ENSG00000148834.13	novel	Coding novel	3.3241	0.99902	coding
3	PB.3772.26	novel_in_catalog	coding	FALSE	ENSG00000149016.16	novel	Coding novel	2.86396	0.99981	coding
3	PB.3624.21	incomplete-splice_match	non_coding	NA	ENSG00000149084.13	ENST00000278353.10	Non-coding novel	2.02703	0.03611	noncoding
3	PB.13667.3	incomplete-splice_match	coding	FALSE	ENSG00000149474.15	ENST00000677610.1	Coding novel	4.03458	0.98858	coding
3	PB.13723.6	novel_not_in_catalog	coding	FALSE	ENSG00000149531.15	novel	Coding novel	6.14035	0.98991	coding
3	PB.5702.7	novel_in_catalog	coding	FALSE	ENSG00000150457.9	novel	Coding novel	7.6087	0.99709	coding
3	PB.3148.7	full-splice_match	non_coding	NA	ENSG00000151532.14	ENST00000472892.1	Non-coding known	12.3288	0.37173	noncoding
3	PB.17340.2	novel_not_in_catalog	coding	FALSE	ENSG00000151962.8	novel	Coding novel	7.40741	0.99997	coding
3	PB.20416.5	novel_in_catalog	coding	FALSE	ENSG00000152926.16	novel	Coding novel	12.5	0.99771	coding
3	PB.3018.16	novel_in_catalog	coding	FALSE	ENSG00000155256.18	novel	Coding novel	6.71937	0.99995	coding
3	PB.1229.41	incomplete-splice_match	coding	FALSE	ENSG00000155363.19	ENST00000357443.2	Coding novel	2.32558	0.99962	coding
3	PB.5064.4	incomplete-splice_match	coding	FALSE	ENSG00000155980.13	ENST00000455537.7	Coding novel	6.77966	0.99911	coding
3	PB.20657.16	incomplete-splice_match	non_coding	NA	ENSG00000157259.8	ENST00000287957.5	Non-coding novel	7.09677	0.02216	noncoding
3	PB.22836.4	novel_in_catalog	coding	FALSE	ENSG00000157657.15	novel	Coding novel	14.2857	0.99947	coding
3	PB.1630.6	incomplete-splice_match	coding	FALSE	ENSG00000158473.8	ENST00000674085.2	Coding novel	11.1111	0.99135	coding
3	PB.13306.2	incomplete-splice_match	coding	FALSE	ENSG00000158552.13	ENST00000444522.6	Coding novel	4	0.99497	coding
3	PB.14244.9	novel_in_catalog	coding	FALSE	ENSG00000159140.21	novel	Coding novel	7.11297	0.99992	coding
3	PB.12427.15	incomplete-splice_match	coding	FALSE	ENSG00000159399.10	ENST00000409174.1	Coding novel	4.55192	0.99924	coding
3	PB.15943.4	incomplete-splice_match	coding	FALSE	ENSG00000159685.11	ENST00000290913.8	Coding novel	1.23967	0.99632	coding
3	PB.1518.7	novel_not_in_catalog	coding	FALSE	ENSG00000160741.17	novel	Coding novel	8.22785	0.95439	coding
3	PB.1567.34	novel_in_catalog	coding	FALSE	ENSG00000160752.15	novel	Coding novel	5.13296	0.99997	coding
3	PB.10813.8	full-splice_match	non_coding	NA	ENSG00000160888.7	ENST00000588173.1	Non-coding known	2.58159	0.32657	noncoding
3	PB.4909.15	incomplete-splice_match	non_coding	NA	ENSG00000161800.13	ENST00000427314.6	Non-coding novel	2.9484	0.093	noncoding
3	PB.8860.4	novel_in_catalog	coding	FALSE	ENSG00000161940.11	novel	Coding novel	11.1111	0.98638	coding
3	PB.7747.14	incomplete-splice_match	coding	FALSE	ENSG00000161996.19	ENST00000549091.5	Coding novel	8.33333	0.99685	coding
3	PB.3750.7	novel_not_in_catalog	coding	FALSE	ENSG00000162144.10	novel	Coding novel	7.03125	0.97367	coding
3	PB.1129.7	incomplete-splice_match	coding	FALSE	ENSG00000162688.17	ENST00000361915.8	Coding novel	5.57769	0.99919	coding
3	PB.2111.3	incomplete-splice_match	non_coding	NA	ENSG00000162923.17	ENST00000414423.9	Non-coding novel	11.194	0.09036	noncoding
3	PB.1536.1	incomplete-splice_match	non_coding	NA	ENSG00000163344.6	ENST00000368467.4	Non-coding novel	1.09091	0.72275	coding
3	PB.1588.8	incomplete-splice_match	coding	FALSE	ENSG00000163479.14	ENST00000295702.9	Coding novel	1.34474	0.73769	coding
3	PB.15163.2	novel_not_in_catalog	coding	FALSE	ENSG00000163513.19	novel	Coding novel	11.9048	0.99935	coding
3	PB.9865.13	full-splice_match	non_coding	NA	ENSG00000163597.16	ENST00000661348.2	Non-coding known	9.99576	0.00903	noncoding
3	PB.15540.3	novel_not_in_catalog	coding	FALSE	ENSG00000163666.10	novel	Coding novel	5	0.60331	coding
3	PB.15309.1	genic	non_coding	NA	ENSG00000163807.6	novel	Non-coding novel	14.5238	0.02349	noncoding
3	PB.16517.3	novel_not_in_catalog	coding	FALSE	ENSG00000163945.19	novel	Coding novel	12.5	0.9996	coding
3	PB.17056.1	novel_in_catalog	coding	FALSE	ENSG00000164024.12	novel	Coding novel	2.61661	0.99984	coding
3	PB.17168.3	incomplete-splice_match	non_coding	NA	ENSG00000164096.13	ENST00000504110.2	Non-coding novel	2.09713	0.04694	noncoding
3	PB.17159.7	novel_in_catalog	coding	FALSE	ENSG00000164099.3	novel	Coding novel	6	0.999	coding
3	PB.18416.10	novel_not_in_catalog	non_coding	NA	ENSG00000164265.9	novel	Non-coding novel	12.1673	0.27351	noncoding
3	PB.18220.4	full-splice_match	non_coding	NA	ENSG00000164405.11	ENST00000498309.1	Non-coding known	2.31855	0.66472	coding
3	PB.19419.7	incomplete-splice_match	coding	FALSE	ENSG00000164430.17	ENST00000680833.1	Coding novel	4.91803	0.96816	coding
3	PB.23309.6	incomplete-splice_match	non_coding	NA	ENSG00000165195.16	ENST00000635631.1	Non-coding novel	5.08475	0.09329	noncoding
3	PB.23691.6	incomplete-splice_match	non_coding	NA	ENSG00000165288.11	ENST00000373275.5	Non-coding novel	8.24742	0.04606	noncoding
3	PB.4182.3	incomplete-splice_match	non_coding	NA	ENSG00000165323.16	ENST00000525166.6	Non-coding novel	13.3333	0.37318	noncoding
3	PB.6316.5	incomplete-splice_match	non_coding	NA	ENSG00000165389.7	ENST00000298130.5	Non-coding novel	2.14286	0.06453	noncoding
3	PB.6387.2	novel_not_in_catalog	coding	FALSE	ENSG00000165502.7	novel	Coding novel	0.253807	0.95633	coding
3	PB.23131.9	novel_in_catalog	coding	FALSE	ENSG00000165684.6	novel	Coding novel	7.87402	0.99834	coding
3	PB.4185.4	incomplete-splice_match	coding	FALSE	ENSG00000166004.15	ENST00000531700.5	Coding novel	13.3333	0.99946	coding
3	PB.2820.8	novel_in_catalog	coding	FALSE	ENSG00000166507.19	novel	Coding novel	2.5641	0.99839	coding
3	PB.5049.3	incomplete-splice_match	coding	FALSE	ENSG00000166886.13	ENST00000300131.8	Coding novel	7.31707	0.99052	coding
3	PB.5065.3	novel_in_catalog	coding	FALSE	ENSG00000166908.18	novel	Coding novel	4.51389	0.99984	coding
3	PB.3964.24	incomplete-splice_match	coding	FALSE	ENSG00000167792.13	ENST00000415352.6	Coding novel	1.95904	0.99998	coding
3	PB.8831.20	novel_in_catalog	coding	FALSE	ENSG00000167840.13	novel	Coding novel	6.62983	0.98398	coding
3	PB.9807.7	incomplete-splice_match	non_coding	NA	ENSG00000167863.12	ENST00000301587.9	Non-coding novel	0.871731	0.58273	coding
3	PB.21630.1	full-splice_match	non_coding	NA	ENSG00000167912.7	ENST00000518993.2	Non-coding known	15.3846	0.0435	noncoding
3	PB.15490.35	novel_in_catalog	coding	FALSE	ENSG00000168268.11	novel	Coding novel	2.80702	0.96778	coding
3	PB.8084.1	novel_not_in_catalog	coding	FALSE	ENSG00000168447.11	novel	Coding novel	5.71429	0.99408	coding
3	PB.500.2	novel_not_in_catalog	coding	FALSE	ENSG00000168528.12	novel	Coding novel	1.68776	0.99986	coding
3	PB.636.4	incomplete-splice_match	non_coding	NA	ENSG00000168653.11	ENST00000372969.8	Non-coding novel	1.26019	0.28729	noncoding
3	PB.13906.8	incomplete-splice_match	non_coding	NA	ENSG00000168734.14	ENST00000372886.6	Non-coding novel	1.77515	0.60433	coding
3	PB.18171.1	incomplete-splice_match	coding	FALSE	ENSG00000168916.16	ENST00000504926.5	Coding novel	11.3924	0.97552	coding
3	PB.6165.26	incomplete-splice_match	coding	FALSE	ENSG00000169062.15	ENST00000375299.8	Coding novel	13.986	0.99983	coding
3	PB.18630.9	novel_in_catalog	coding	FALSE	ENSG00000169220.18	novel	Coding novel	6.43777	0.99963	coding
3	PB.104.4	incomplete-splice_match	coding	FALSE	ENSG00000169598.17	ENST00000475969.5	Coding novel	4.25532	0.11952	noncoding
3	PB.12662.3	novel_not_in_catalog	coding	FALSE	ENSG00000169629.12	novel	Coding novel	13.0435	0.99957	coding
3	PB.20784.1	incomplete-splice_match	non_coding	NA	ENSG00000169871.13	ENST00000306085.11	Non-coding novel	11.2903	0.0239	noncoding
3	PB.7012.3	novel_in_catalog	coding	FALSE	ENSG00000169918.10	novel	Coding novel	15.1515	0.99818	coding
3	PB.9810.12	incomplete-splice_match	coding	FALSE	ENSG00000170190.16	ENST00000580123.5	Coding novel	8.51064	0.99921	coding
3	PB.8869.5	full-splice_match	non_coding	NA	ENSG00000170296.10	ENST00000577035.5	Non-coding known	5.37262	0.16355	noncoding
3	PB.22060.11	novel_in_catalog	coding	FALSE	ENSG00000171045.16	novel	Coding novel	6.55738	0.9959	coding
3	PB.21638.39	novel_not_in_catalog	coding	FALSE	ENSG00000171316.12	novel	Coding novel	6.12245	0.99983	coding
3	PB.6560.3	novel_in_catalog	coding	FALSE	ENSG00000171723.16	novel	Coding novel	1.96078	0.99991	coding
3	PB.11863.11	incomplete-splice_match	coding	FALSE	ENSG00000171863.15	ENST00000645540.1	Coding novel	1.20361	0.13472	noncoding
3	PB.24089.6	incomplete-splice_match	coding	FALSE	ENSG00000172534.14	ENST00000310441.12	Coding novel	7.91618	0.67681	coding
3	PB.11844.14	incomplete-splice_match	coding	FALSE	ENSG00000172554.12	ENST00000452177.5	Coding novel	7.01754	0.98582	coding
3	PB.11025.16	novel_in_catalog	non_coding	NA	ENSG00000172687.14	novel	Non-coding novel	4.69799	0.04999	noncoding
3	PB.3832.3	novel_not_in_catalog	coding	FALSE	ENSG00000173153.17	novel	Coding novel	5.04386	0.99981	coding
3	PB.21408.8	novel_in_catalog	coding	FALSE	ENSG00000173530.6	novel	Coding novel	2.82258	0.35502	noncoding
3	PB.1186.2	novel_not_in_catalog	coding	FALSE	ENSG00000174151.15	novel	Coding novel	11.7647	0.08514	noncoding
3	PB.413.4	novel_in_catalog	coding	FALSE	ENSG00000175087.10	novel	Coding novel	11.3208	0.99991	coding
3	PB.21820.3	incomplete-splice_match	non_coding	NA	ENSG00000175895.4	ENST00000315367.4	Non-coding novel	5.26316	0.0046	noncoding
3	PB.9161.17	incomplete-splice_match	coding	FALSE	ENSG00000176208.9	ENST00000321990.5	Coding novel	8.41121	0.99996	coding
3	PB.21767.13	novel_in_catalog	coding	FALSE	ENSG00000176623.12	novel	Coding novel	13.7056	0.99815	coding
3	PB.11429.3	incomplete-splice_match	coding	FALSE	ENSG00000177045.11	ENST00000317578.7	Coding novel	8.08824	0.99973	coding
3	PB.8299.7	incomplete-splice_match	non_coding	NA	ENSG00000177200.18	ENST00000447540.6	Non-coding novel	21.4286	0.01825	noncoding
3	PB.18463.4	novel_in_catalog	non_coding	NA	ENSG00000177556.12	novel	Non-coding novel	2.63158	0.38836	noncoding
3	PB.3342.10	novel_in_catalog	coding	FALSE	ENSG00000177595.19	novel	Coding novel	6.87023	0.99811	coding
3	PB.14241.1	novel_not_in_catalog	coding	FALSE	ENSG00000177692.12	novel	Coding novel	8.33333	0.99983	coding
3	PB.1425.1	full-splice_match	non_coding	NA	ENSG00000178096.9	ENST00000476344.1	Non-coding known	7.14286	0.76452	coding
3	PB.10648.2	novel_not_in_catalog	non_coding	NA	ENSG00000178531.6	novel	Non-coding novel	1.37615	0.96033	coding
3	PB.11237.12	incomplete-splice_match	non_coding	NA	ENSG00000178982.10	ENST00000590134.1	Non-coding novel	4.75624	0.0163	noncoding
3	PB.10804.17	incomplete-splice_match	coding	FALSE	ENSG00000179115.11	ENST00000314606.9	Coding novel	0.903444	0.97959	coding
3	PB.15296.6	full-splice_match	non_coding	NA	ENSG00000179152.20	ENST00000396078.7	Non-coding known	19.6078	0.03414	noncoding
3	PB.5604.1	novel_in_catalog	coding	FALSE	ENSG00000179195.16	novel	Coding novel	15	0.99691	coding
3	PB.8720.5	novel_not_in_catalog	coding	FALSE	ENSG00000181031.16	novel	Coding novel	16.6667	0.89313	coding
3	PB.8890.24	incomplete-splice_match	coding	FALSE	ENSG00000181222.19	ENST00000617998.6	Coding novel	2.26818	0.99971	coding
3	PB.21618.3	incomplete-splice_match	non_coding	NA	ENSG00000181690.8	ENST00000316981.8	Non-coding novel	14.2857	0.52312	coding
3	PB.14305.9	incomplete-splice_match	non_coding	NA	ENSG00000182240.16	ENST00000330333.11	Non-coding novel	5.26316	0.02979	noncoding
3	PB.2142.7	incomplete-splice_match	non_coding	NA	ENSG00000182827.9	ENST00000366812.6	Non-coding novel	2.14286	0.44442	noncoding
3	PB.17629.3	novel_not_in_catalog	coding	FALSE	ENSG00000183666.18	novel	Coding novel	22.2222	0.95166	coding
3	PB.9970.12	novel_not_in_catalog	coding	FALSE	ENSG00000183684.8	novel	Coding novel	2.34302	0.98712	coding
3	PB.5574.29	incomplete-splice_match	coding	FALSE	ENSG00000184445.12	ENST00000333479.12	Coding novel	3.30189	0.68155	coding
3	PB.7641.11	novel_in_catalog	non_coding	NA	ENSG00000185043.12	novel	Non-coding novel	3.25581	0.99394	coding
3	PB.14607.19	novel_not_in_catalog	coding	FALSE	ENSG00000185340.15	novel	Coding novel	7.72201	0.99952	coding
3	PB.5010.6	novel_in_catalog	coding	FALSE	ENSG00000185664.15	novel	Coding novel	1.44547	0.92945	coding
3	PB.1154.3	novel_in_catalog	coding	FALSE	ENSG00000185946.16	novel	Coding novel	15.3061	0.99997	coding
3	PB.2089.7	incomplete-splice_match	non_coding	NA	ENSG00000186205.13	ENST00000366910.10	Non-coding novel	2.74725	0.11154	noncoding
3	PB.23581.3	full-splice_match	non_coding	NA	ENSG00000186767.7	ENST00000374884.3	Non-coding known	1.02041	0.07105	noncoding
3	PB.14603.3	novel_not_in_catalog	coding	FALSE	ENSG00000186998.16	novel	Coding novel	13.0435	0.97798	coding
3	PB.22363.2	novel_not_in_catalog	non_coding	NA	ENSG00000187186.15	novel	Non-coding novel	4.34783	0.63152	coding
3	PB.9344.4	novel_in_catalog	coding	FALSE	ENSG00000187595.17	novel	Coding novel	10.5263	0.12314	noncoding
3	PB.10606.3	novel_not_in_catalog	coding	FALSE	ENSG00000187650.4	novel	Coding novel	28.5714	0.34155	noncoding
3	PB.8704.13	novel_in_catalog	coding	FALSE	ENSG00000187741.15	novel	Coding novel	5.73248	0.8509	coding
3	PB.665.1	novel_in_catalog	coding	FALSE	ENSG00000187801.15	novel	Coding novel	9.52381	0.99931	coding
3	PB.20092.9	genic	non_coding	NA	ENSG00000187953.10	novel	Non-coding novel	16.6667	0.02281	noncoding
3	PB.3809.12	novel_in_catalog	coding	FALSE	ENSG00000188070.9	novel	Coding novel	10.3261	0.53038	coding
3	PB.380.6	novel_not_in_catalog	coding	FALSE	ENSG00000188529.15	novel	Coding novel	7.79927	0.71658	coding
3	PB.13325.2	incomplete-splice_match	coding	FALSE	ENSG00000188760.11	ENST00000344458.6	Coding novel	5.81395	0.99973	coding
3	PB.23185.13	novel_in_catalog	coding	FALSE	ENSG00000188986.9	novel	Coding novel	1.1612	0.99966	coding
3	PB.2630.3	novel_not_in_catalog	coding	FALSE	ENSG00000189014.7	novel	Coding novel	12	0.99994	coding
3	PB.22960.2	novel_not_in_catalog	coding	FALSE	ENSG00000196152.10	novel	Coding novel	10.2041	0.99714	coding
3	PB.23074.3	novel_in_catalog	non_coding	NA	ENSG00000196358.12	novel	Non-coding novel	18.1818	0.79637	coding
3	PB.12867.88	novel_not_in_catalog	coding	FALSE	ENSG00000196504.19	novel	Coding novel	3.88922	0.99958	coding
3	PB.19431.14	novel_in_catalog	coding	FALSE	ENSG00000196586.17	novel	Coding novel	6.98925	0.99986	coding
3	PB.18460.9	incomplete-splice_match	non_coding	NA	ENSG00000196743.9	ENST00000357164.4	Non-coding novel	3.6036	0.07266	noncoding
3	PB.24095.20	incomplete-splice_match	coding	FALSE	ENSG00000196924.19	ENST00000420627.5	Coding novel	5.07835	0.99984	coding
3	PB.11034.4	novel_in_catalog	coding	FALSE	ENSG00000197020.12	novel	Coding novel	9.23077	0.99918	coding
3	PB.13847.3	novel_in_catalog	coding	FALSE	ENSG00000197122.13	novel	Coding novel	9.52381	0.99981	coding
3	PB.20722.16	incomplete-splice_match	non_coding	NA	ENSG00000197343.11	ENST00000252713.9	Non-coding novel	6.89655	0.05661	noncoding
3	PB.3994.3	novel_in_catalog	coding	FALSE	ENSG00000197345.13	novel	Coding novel	2.05011	0.98042	coding
3	PB.13094.9	novel_in_catalog	coding	FALSE	ENSG00000198130.16	novel	Coding novel	5.74163	0.52858	coding
3	PB.6159.3	novel_not_in_catalog	coding	FALSE	ENSG00000198176.13	novel	Coding novel	8.27783	0.99984	coding
3	PB.713.4	incomplete-splice_match	coding	FALSE	ENSG00000198198.17	ENST00000649403.1	Coding novel	25	0.9981	coding
3	PB.6673.3	novel_in_catalog	coding	FALSE	ENSG00000198208.12	novel	Coding novel	16.6667	0.9599	coding
3	PB.21136.3	incomplete-splice_match	coding	FALSE	ENSG00000198420.10	ENST00000392900.3	Coding novel	10.8787	0.01945	noncoding
3	PB.20717.1	novel_in_catalog	coding	FALSE	ENSG00000198556.14	novel	Coding novel	13.6364	0.99906	coding
3	PB.23212.48	full-splice_match	non_coding	NA	ENSG00000198727.2	ENST00000361789.2	Non-coding known	0.832658	0.29494	noncoding
3	PB.19192.27	incomplete-splice_match	non_coding	NA	ENSG00000198755.11	ENST00000322203.7	Non-coding novel	1.75904	0.19402	noncoding
3	PB.10167.1	incomplete-splice_match	coding	FALSE	ENSG00000198795.11	ENST00000361524.8	Coding novel	4.91803	0.99962	coding
3	PB.23210.3	full-splice_match	non_coding	NA	ENSG00000198804.2	ENST00000361624.2	Non-coding known	5.48543	0.17547	noncoding
3	PB.6176.6	incomplete-splice_match	coding	FALSE	ENSG00000198805.12	ENST00000361505.10	Coding novel	3.75	0.99752	coding
3	PB.22376.3	novel_in_catalog	coding	FALSE	ENSG00000198853.12	novel	Coding novel	7.5	0.99937	coding
3	PB.14202.3	incomplete-splice_match	coding	FALSE	ENSG00000198862.14	ENST00000361371.10	Coding novel	4.30108	0.72925	coding
3	PB.13309.20	novel_in_catalog	coding	FALSE	ENSG00000198925.12	novel	Coding novel	12.8137	0.99973	coding
3	PB.920.3	novel_not_in_catalog	coding	FALSE	ENSG00000203965.13	novel	Coding novel	6.89655	0.99944	coding
3	PB.13412.16	novel_in_catalog	coding	FALSE	ENSG00000204120.16	novel	Coding novel	7.24138	0.99995	coding
3	PB.19065.40	incomplete-splice_match	coding	FALSE	ENSG00000204580.14	ENST00000376569.7	Coding novel	5.65693	0.99974	coding
3	PB.18545.4	incomplete-splice_match	coding	FALSE	ENSG00000204764.14	ENST00000522066.5	Coding novel	13.3333	0.99965	coding
3	PB.5427.11	novel_in_catalog	coding	FALSE	ENSG00000204842.18	novel	Coding novel	13.4831	0.93656	coding
3	PB.9017.6	novel_in_catalog	coding	FALSE	ENSG00000205309.14	novel	Coding novel	11.2069	0.98312	coding
3	PB.18455.4	novel_not_in_catalog	non_coding	NA	ENSG00000211445.13	novel	Non-coding novel	1.78174	0.98167	coding
3	PB.19112.1	novel_in_catalog	coding	FALSE	ENSG00000213676.13	novel	Coding novel	3.8835	0.87402	coding
3	PB.21451.23	novel_in_catalog	coding	FALSE	ENSG00000214050.8	novel	Coding novel	8	0.92268	coding
3	PB.3142.3	full-splice_match	non_coding	NA	ENSG00000214413.9	ENST00000448814.7	Non-coding known	18.9189	0.26006	noncoding
3	PB.19360.3	incomplete-splice_match	non_coding	NA	ENSG00000216775.4	ENST00000643631.2	Non-coding novel	2.19298	0.03745	noncoding
3	PB.21252.3	full-splice_match	non_coding	NA	ENSG00000223508.5	ENST00000606507.1	Non-coding known	33.3333	0.10884	noncoding
3	PB.5926.3	novel_not_in_catalog	coding	FALSE	ENSG00000226792.8	novel	Coding novel	15.3846	0.03038	noncoding
3	PB.19550.2	full-splice_match	non_coding	NA	ENSG00000228506.3	ENST00000693615.1	Non-coding known	6.45161	0.38999	noncoding
3	PB.20496.3	novel_in_catalog	non_coding	NA	ENSG00000229018.5	novel	Non-coding novel	28.5714	0.07609	noncoding
3	PB.1901.2	full-splice_match	non_coding	NA	ENSG00000230623.7	ENST00000660351.1	Non-coding known	10.3774	0.21792	noncoding
3	PB.782.3	full-splice_match	non_coding	NA	ENSG00000232022.8	ENST00000635606.2	Non-coding known	20	0.19881	noncoding
3	PB.22559.4	genic	non_coding	NA	ENSG00000233309.1	novel	Non-coding novel	12.5	0.00499	noncoding
3	PB.10653.4	full-splice_match	non_coding	NA	ENSG00000233927.5	ENST00000600659.3	Non-coding known	1.28148	0.31863	noncoding
3	PB.18665.5	novel_in_catalog	coding	FALSE	ENSG00000234284.7	novel	Coding novel	14.2857	0.99868	coding
3	PB.14836.3	novel_in_catalog	coding	FALSE	ENSG00000234965.3	novel	Coding novel	25	0.90006	coding
3	PB.22318.2	full-splice_match	non_coding	NA	ENSG00000235453.12	ENST00000692500.1	Non-coding known	2.38095	0.30178	noncoding
3	PB.21029.1	genic	non_coding	NA	ENSG00000236753.7	novel	Non-coding novel	16.6667	0.00341	noncoding
3	PB.19064.6	incomplete-splice_match	non_coding	NA	ENSG00000237923.1	ENST00000442852.1	Non-coding novel	9.21053	0.00637	noncoding
3	PB.18789.5	incomplete-splice_match	coding	FALSE	ENSG00000239264.9	ENST00000379757.9	Coding novel	1.87309	0.94273	coding
3	PB.20305.4	full-splice_match	non_coding	NA	ENSG00000241127.8	ENST00000474392.1	Non-coding known	2.72727	0.95546	coding
3	PB.20709.13	incomplete-splice_match	coding	FALSE	ENSG00000241685.10	ENST00000262942.10	Coding novel	1.64127	0.99906	coding
3	PB.19988.13	full-splice_match	non_coding	NA	ENSG00000242474.3	ENST00000655278.1	Non-coding known	10.5882	0.04111	noncoding
3	PB.5798.44	novel_in_catalog	non_coding	NA	ENSG00000242715.8	novel	Non-coding novel	9.78261	0.5761	coding
3	PB.4781.5	full-splice_match	non_coding	NA	ENSG00000245614.5	ENST00000685910.1	Non-coding known	22.2222	0.23644	noncoding
3	PB.8305.3	novel_not_in_catalog	non_coding	NA	ENSG00000245694.11	novel	Non-coding novel	8	0.25615	noncoding
3	PB.4748.2	novel_in_catalog	non_coding	NA	ENSG00000246695.9	novel	Non-coding novel	20	0.01766	noncoding
3	PB.7460.3	incomplete-splice_match	non_coding	NA	ENSG00000248540.3	ENST00000668929.1	Non-coding novel	33.3333	0.18142	noncoding
3	PB.18052.2	full-splice_match	non_coding	NA	ENSG00000250682.6	ENST00000508339.1	Non-coding known	8.33333	0.12235	noncoding
3	PB.21655.3	novel_in_catalog	non_coding	NA	ENSG00000254377.7	novel	Non-coding novel	8	0.02603	noncoding
3	PB.14949.29	novel_in_catalog	non_coding	NA	ENSG00000254413.8	novel	Non-coding novel	10.3448	0.17817	noncoding
3	PB.5163.2	incomplete-splice_match	coding	FALSE	ENSG00000258053.1	ENST00000549357.1	Coding novel	8	0.18458	noncoding
3	PB.7247.15	incomplete-splice_match	coding	FALSE	ENSG00000259203.3	ENST00000560818.1	Coding novel	10.1266	0.0948	noncoding
3	PB.16780.1	full-splice_match	non_coding	NA	ENSG00000259959.1	ENST00000563286.1	Non-coding known	18.1818	0.13562	noncoding
3	PB.8086.1	novel_not_in_catalog	coding	FALSE	ENSG00000260136.6	novel	Coding novel	12	0.39283	noncoding
3	PB.21115.5	incomplete-splice_match	non_coding	NA	ENSG00000261115.7	ENST00000565468.6	Non-coding novel	17.5	0.02003	noncoding
3	PB.11609.3	incomplete-splice_match	non_coding	NA	ENSG00000262874.2	ENST00000574814.2	Non-coding novel	7.14286	0.28657	noncoding
3	PB.7855.3	novel_in_catalog	non_coding	NA	ENSG00000263072.9	novel	Non-coding novel	13.0435	0.33348	noncoding
3	PB.1338.12	novel_not_in_catalog	coding	FALSE	ENSG00000266338.7	novel	Coding novel	6.89655	0.99741	coding
3	PB.16450.1	genic	coding	FALSE	ENSG00000270170.2	novel	Coding novel	0.395257	0.53079	coding
3	PB.13128.11	novel_in_catalog	coding	FALSE	ENSG00000270757.1	novel	Coding novel	23.0769	0.99946	coding
3	PB.12573.1	novel_not_in_catalog	coding	FALSE	ENSG00000273045.7	novel	Coding novel	5.40541	0.99539	coding
3	PB.23516.4	novel_in_catalog	coding	FALSE	ENSG00000274588.2	novel	Coding novel	22.2222	0.66641	coding
3	PB.22445.3	novel_not_in_catalog	non_coding	NA	ENSG00000276291.6	novel	Non-coding novel	14.7059	0.47544	noncoding
3	PB.9271.7	incomplete-splice_match	non_coding	NA	ENSG00000277258.5	ENST00000620225.5	Non-coding novel	14.7368	0.06159	noncoding
3	PB.14143.1	full-splice_match	non_coding	NA	ENSG00000278903.4	ENST00000692318.1	Non-coding known	14.2857	0.05193	noncoding
3	PB.1974.4	incomplete-splice_match	non_coding	NA	ENSG00000281406.2	ENST00000626538.2	Non-coding novel	16.6667	0.01974	noncoding
3	PB.20694.21	novel_in_catalog	coding	FALSE	ENSG00000284707.2	novel	Coding novel	11.1111	0.08438	noncoding
3	PB.20694.26	novel_in_catalog	non_coding	NA	ENSG00000285725.1	novel	Non-coding novel	10.5263	0.91067	coding
3	PB.17527.1	full-splice_match	non_coding	NA	ENSG00000286388.1	ENST00000656081.1	Non-coding known	12.5	0.26402	noncoding
3	PB.20794.12	novel_in_catalog	non_coding	NA	ENSG00000288749.1	novel	Non-coding novel	0.938967	0.28298	noncoding
3	PB.13237.8	full-splice_match	non_coding	NA	ENSG00000289113.1	ENST00000687320.1	Non-coding known	15.7407	0.19023	noncoding
3	PB.16847.18	full-splice_match	non_coding	NA	ENSG00000289308.1	ENST00000693254.1	Non-coding known	12.2951	0.13923	noncoding
4	PB.16661.8	incomplete-splice_match	coding	FALSE	ENSG00000002549.13	ENST00000606142.5	Coding novel	0.838926	0.99903	coding
4	PB.13159.3	novel_in_catalog	coding	FALSE	ENSG00000003402.21	novel	Coding novel	9.09091	0.99971	coding
4	PB.6004.7	incomplete-splice_match	coding	FALSE	ENSG00000005810.19	ENST00000429715.1	Coding novel	9.09091	0.99474	coding
4	PB.7859.5	novel_in_catalog	coding	FALSE	ENSG00000006194.10	novel	Coding novel	10.8597	0.99766	coding
4	PB.21404.4	incomplete-splice_match	coding	FALSE	ENSG00000008853.18	ENST00000251822.7	Coding novel	5.47945	0.99985	coding
4	PB.19628.5	incomplete-splice_match	coding	FALSE	ENSG00000009413.16	ENST00000368802.8	Coding novel	20	0.99779	coding
4	PB.4571.22	incomplete-splice_match	coding	FALSE	ENSG00000010292.13	ENST00000315579.10	Coding novel	2.18121	0.99994	coding
4	PB.375.29	incomplete-splice_match	non_coding	NA	ENSG00000011009.11	ENST00000374514.8	Non-coding novel	0.906344	0.75313	coding
4	PB.9672.18	incomplete-splice_match	coding	FALSE	ENSG00000011028.14	ENST00000583597.5	Coding novel	4.61538	0.9996	coding
4	PB.13152.5	novel_in_catalog	coding	FALSE	ENSG00000013441.17	novel	Coding novel	6.75676	0.69177	coding
4	PB.6506.2	incomplete-splice_match	coding	FALSE	ENSG00000020426.11	ENST00000261245.9	Coding novel	1.50602	0.99989	coding
4	PB.19589.19	incomplete-splice_match	coding	FALSE	ENSG00000025796.14	ENST00000369002.9	Coding novel	1.41026	0.99979	coding
4	PB.2466.4	incomplete-splice_match	coding	FALSE	ENSG00000026025.16	ENST00000224237.9	Coding novel	1.57895	0.9857	coding
4	PB.17521.6	novel_in_catalog	coding	FALSE	ENSG00000028310.18	novel	Coding novel	1.88679	0.83946	coding
4	PB.15851.4	incomplete-splice_match	coding	FALSE	ENSG00000031081.11	ENST00000264245.9	Coding novel	8.88889	0.99954	coding
4	PB.11837.8	novel_in_catalog	coding	FALSE	ENSG00000035115.22	novel	Coding novel	6.96203	0.96973	coding
4	PB.12469.5	novel_in_catalog	coding	FALSE	ENSG00000042445.14	novel	Coding novel	2.38095	0.41409	noncoding
4	PB.4552.4	novel_not_in_catalog	coding	FALSE	ENSG00000047621.12	novel	Coding novel	7.47664	0.51064	coding
4	PB.4291.50	novel_in_catalog	coding	FALSE	ENSG00000048028.11	novel	Coding novel	4.58453	0.99611	coding
4	PB.216.9	incomplete-splice_match	coding	FALSE	ENSG00000048707.15	ENST00000646411.1	Coding novel	9.25926	0.99943	coding
4	PB.21210.8	incomplete-splice_match	coding	FALSE	ENSG00000055609.21	ENST00000683640.1	Coding novel	9.30233	0.97799	coding
4	PB.16425.3	incomplete-splice_match	coding	FALSE	ENSG00000061938.21	ENST00000672548.1	Coding novel	11.4286	0.99956	coding
4	PB.718.21	incomplete-splice_match	coding	FALSE	ENSG00000066135.13	ENST00000372396.4	Coding novel	5.19481	0.99948	coding
4	PB.6922.17	incomplete-splice_match	coding	FALSE	ENSG00000066735.15	ENST00000315264.7	Coding novel	8.48214	0.9989	coding
4	PB.21677.2	incomplete-splice_match	coding	FALSE	ENSG00000066777.9	ENST00000262215.8	Coding novel	2.76596	0.50743	coding
4	PB.2372.16	incomplete-splice_match	coding	FALSE	ENSG00000067057.18	ENST00000415005.6	Coding novel	1.23735	0.99994	coding
4	PB.2075.3	incomplete-splice_match	non_coding	NA	ENSG00000067533.6	ENST00000366932.4	Non-coding novel	5.36585	0.03134	noncoding
4	PB.22777.27	novel_not_in_catalog	coding	FALSE	ENSG00000070061.16	novel	Coding novel	1.63934	0.99992	coding
4	PB.16116.1	incomplete-splice_match	coding	FALSE	ENSG00000071794.16	ENST00000465259.5	Coding novel	1.04493	0.93852	coding
4	PB.24109.11	novel_not_in_catalog	coding	FALSE	ENSG00000071889.17	novel	Coding novel	7.14286	0.98029	coding
4	PB.6592.27	novel_in_catalog	coding	FALSE	ENSG00000072110.16	novel	Coding novel	2.74071	0.99993	coding
4	PB.13320.8	novel_in_catalog	coding	FALSE	ENSG00000072195.15	novel	Coding novel	6.62252	0.99917	coding
4	PB.14926.4	incomplete-splice_match	non_coding	NA	ENSG00000073150.14	ENST00000159647.9	Non-coding novel	13.3333	0.15136	noncoding
4	PB.6436.9	incomplete-splice_match	coding	FALSE	ENSG00000073712.15	ENST00000343279.8	Coding novel	3.24484	0.99766	coding
4	PB.19635.16	incomplete-splice_match	coding	FALSE	ENSG00000074935.14	ENST00000605457.5	Coding novel	6.54206	0.75089	coding
4	PB.5304.13	incomplete-splice_match	coding	FALSE	ENSG00000075415.15	ENST00000551123.5	Coding novel	1.58156	0.99985	coding
4	PB.5401.11	incomplete-splice_match	coding	FALSE	ENSG00000076513.17	ENST00000553251.5	Coding novel	2.6087	0.6699	coding
4	PB.13419.29	incomplete-splice_match	non_coding	NA	ENSG00000077044.11	ENST00000264057.7	Non-coding novel	3.84615	0.0473	noncoding
4	PB.20918.1	novel_in_catalog	coding	FALSE	ENSG00000077063.11	novel	Coding novel	4.62963	0.2528	noncoding
4	PB.21531.66	incomplete-splice_match	coding	FALSE	ENSG00000077782.22	ENST00000397113.6	Coding novel	2.55474	0.99921	coding
4	PB.20298.3	incomplete-splice_match	coding	FALSE	ENSG00000078053.17	ENST00000441628.5	Coding novel	7.14286	0.03779	noncoding
4	PB.4479.8	incomplete-splice_match	non_coding	NA	ENSG00000080854.16	ENST00000533871.8	Non-coding novel	9.40171	0.32827	noncoding
4	PB.15896.1	incomplete-splice_match	coding	FALSE	ENSG00000082684.16	ENST00000451055.6	Coding novel	6.84932	0.74763	coding
4	PB.19508.13	full-splice_match	non_coding	NA	ENSG00000083099.11	ENST00000520318.1	Non-coding known	7.58123	0.03334	noncoding
4	PB.19571.12	incomplete-splice_match	coding	FALSE	ENSG00000085377.15	ENST00000652536.2	Coding novel	2.60631	0.91027	coding
4	PB.19563.12	novel_in_catalog	coding	FALSE	ENSG00000085382.12	novel	Coding novel	3.57143	0.47592	noncoding
4	PB.4115.2	novel_in_catalog	non_coding	NA	ENSG00000087884.15	novel	Non-coding novel	3.92157	0.90761	coding
4	PB.6691.20	novel_not_in_catalog	coding	FALSE	ENSG00000089916.18	novel	Coding novel	6.04651	0.99605	coding
4	PB.8825.5	incomplete-splice_match	coding	FALSE	ENSG00000091640.8	ENST00000573366.5	Coding novel	1.16732	0.78652	coding
4	PB.7212.15	incomplete-splice_match	coding	FALSE	ENSG00000092439.16	ENST00000561443.5	Coding novel	6.25	0.87893	coding
4	PB.2071.7	incomplete-splice_match	coding	FALSE	ENSG00000092978.11	ENST00000366934.3	Coding novel	5.26316	0.99728	coding
4	PB.14535.1	novel_in_catalog	coding	FALSE	ENSG00000099977.15	novel	Coding novel	0.701754	0.49883	noncoding
4	PB.6371.6	incomplete-splice_match	coding	FALSE	ENSG00000100442.11	ENST00000396062.4	Coding novel	1.20603	0.41099	noncoding
4	PB.6299.4	novel_not_in_catalog	coding	FALSE	ENSG00000100478.16	novel	Coding novel	12.5	0.9778	coding
4	PB.6430.14	incomplete-splice_match	coding	FALSE	ENSG00000100519.12	ENST00000612399.4	Coding novel	1.5855	0.99978	coding
4	PB.6503.23	incomplete-splice_match	non_coding	NA	ENSG00000100614.18	ENST00000395076.9	Non-coding novel	3.7931	0.09697	noncoding
4	PB.6241.8	novel_in_catalog	coding	FALSE	ENSG00000100889.12	novel	Coding novel	3.38542	0.99872	coding
4	PB.13801.4	incomplete-splice_match	coding	FALSE	ENSG00000101000.6	ENST00000216968.5	Coding novel	1.68067	0.06406	noncoding
4	PB.13783.18	incomplete-splice_match	coding	FALSE	ENSG00000101444.13	ENST00000480653.5	Coding novel	1.43091	0.64694	coding
4	PB.23391.33	incomplete-splice_match	coding	FALSE	ENSG00000101868.13	ENST00000679301.1	Coding novel	2.08333	0.96298	coding
4	PB.24003.4	novel_not_in_catalog	coding	FALSE	ENSG00000101928.13	novel	Coding novel	2.89855	0.22275	noncoding
4	PB.23390.1	novel_in_catalog	non_coding	NA	ENSG00000102230.14	novel	Non-coding novel	8.37696	0.03541	noncoding
4	PB.8524.3	novel_not_in_catalog	coding	FALSE	ENSG00000103089.9	novel	Coding novel	3.07692	0.98136	coding
4	PB.8602.10	incomplete-splice_match	coding	FALSE	ENSG00000103150.7	ENST00000262430.6	Coding novel	1.55039	0.02333	noncoding
4	PB.8620.3	incomplete-splice_match	coding	FALSE	ENSG00000103196.12	ENST00000262424.10	Coding novel	10	0.6496	coding
4	PB.7754.4	incomplete-splice_match	coding	FALSE	ENSG00000103260.9	ENST00000567076.5	Coding novel	3.40136	0.76416	coding
4	PB.8082.15	incomplete-splice_match	coding	FALSE	ENSG00000103404.15	ENST00000219689.12	Coding novel	8	0.87427	coding
4	PB.8036.5	novel_in_catalog	coding	FALSE	ENSG00000103544.16	novel	Coding novel	1.14943	0.99982	coding
4	PB.21741.17	incomplete-splice_match	non_coding	NA	ENSG00000104427.12	ENST00000263849.9	Non-coding novel	5.06329	0.0281	noncoding
4	PB.11242.10	incomplete-splice_match	coding	FALSE	ENSG00000104823.9	ENST00000221418.9	Coding novel	0.545331	0.82119	coding
4	PB.11561.16	incomplete-splice_match	coding	FALSE	ENSG00000104973.19	ENST00000312865.10	Coding novel	1.33038	0.99987	coding
4	PB.11578.13	incomplete-splice_match	coding	FALSE	ENSG00000105357.20	ENST00000596571.5	Coding novel	8.57143	0.99991	coding
4	PB.10697.9	novel_in_catalog	coding	FALSE	ENSG00000105397.14	novel	Coding novel	9.1954	0.89636	coding
4	PB.20833.15	incomplete-splice_match	coding	FALSE	ENSG00000105821.15	ENST00000379263.8	Coding novel	1.47059	0.9823	coding
4	PB.21084.12	novel_in_catalog	coding	FALSE	ENSG00000105948.13	novel	Coding novel	5.19481	0.99994	coding
4	PB.20030.22	novel_in_catalog	coding	FALSE	ENSG00000106009.16	novel	Coding novel	5.11182	0.99986	coding
4	PB.20240.35	incomplete-splice_match	non_coding	NA	ENSG00000106086.20	ENST00000440706.3	Non-coding novel	5.52764	0.56566	coding
4	PB.21128.8	incomplete-splice_match	coding	FALSE	ENSG00000106144.20	ENST00000472067.1	Coding novel	4.87805	0.40138	noncoding
4	PB.20343.25	novel_in_catalog	coding	FALSE	ENSG00000106628.12	novel	Coding novel	2.96336	0.85152	coding
4	PB.22162.2	novel_in_catalog	coding	FALSE	ENSG00000107104.21	novel	Coding novel	5.47112	0.99951	coding
4	PB.22287.9	novel_not_in_catalog	coding	FALSE	ENSG00000107105.15	novel	Coding novel	5.33981	0.41266	noncoding
4	PB.2763.23	incomplete-splice_match	coding	FALSE	ENSG00000107719.9	ENST00000263563.7	Coding novel	2.36686	0.99989	coding
4	PB.9619.2	novel_in_catalog	coding	FALSE	ENSG00000108387.16	novel	Coding novel	13.8889	0.88549	coding
4	PB.9692.20	incomplete-splice_match	coding	FALSE	ENSG00000108604.17	ENST00000323347.14	Coding novel	0.824588	0.9911	coding
4	PB.9883.6	novel_not_in_catalog	coding	FALSE	ENSG00000108639.8	novel	Coding novel	0.689655	0.99991	coding
4	PB.9704.12	novel_not_in_catalog	coding	FALSE	ENSG00000108854.16	novel	Coding novel	3.57143	0.99904	coding
4	PB.17271.7	incomplete-splice_match	non_coding	NA	ENSG00000109458.9	ENST00000262995.8	Non-coding novel	9.09091	0.20803	noncoding
4	PB.17375.5	incomplete-splice_match	coding	FALSE	ENSG00000109472.14	ENST00000402744.9	Coding novel	2.83688	0.99998	coding
4	PB.3689.13	novel_in_catalog	coding	FALSE	ENSG00000109919.10	novel	Coding novel	3.85852	0.83556	coding
4	PB.3844.4	incomplete-splice_match	coding	FALSE	ENSG00000110047.18	ENST00000359393.6	Coding novel	4.70588	0.99913	coding
4	PB.3739.1	novel_not_in_catalog	coding	FALSE	ENSG00000110108.10	novel	Coding novel	0.546448	0.99951	coding
4	PB.3678.5	novel_in_catalog	coding	FALSE	ENSG00000110514.19	novel	Coding novel	5.98802	0.99988	coding
4	PB.4764.8	novel_in_catalog	coding	FALSE	ENSG00000110841.14	novel	Coding novel	2.7027	0.99971	coding
4	PB.4531.25	novel_in_catalog	coding	FALSE	ENSG00000111206.13	novel	Coding novel	4.13105	0.99601	coding
4	PB.5525.5	full-splice_match	non_coding	NA	ENSG00000111786.9	ENST00000548326.1	Non-coding known	1.37472	0.10972	noncoding
4	PB.19355.49	incomplete-splice_match	coding	FALSE	ENSG00000112118.20	ENST00000596288.7	Coding novel	0.775634	0.99332	coding
4	PB.19985.8	incomplete-splice_match	coding	FALSE	ENSG00000112592.15	ENST00000421512.5	Coding novel	1.5873	0.99837	coding
4	PB.19427.3	incomplete-splice_match	non_coding	NA	ENSG00000112697.17	ENST00000230461.11	Non-coding novel	3.09789	0.09955	noncoding
4	PB.18329.21	incomplete-splice_match	coding	FALSE	ENSG00000113108.20	ENST00000515056.5	Coding novel	9.43396	0.96841	coding
4	PB.18690.16	incomplete-splice_match	coding	FALSE	ENSG00000113269.14	ENST00000261947.4	Coding novel	2.61941	0.67285	coding
4	PB.15936.9	incomplete-splice_match	coding	FALSE	ENSG00000114544.17	ENST00000383598.6	Coding novel	4.25532	0.96079	coding
4	PB.16171.4	incomplete-splice_match	non_coding	NA	ENSG00000114850.7	ENST00000265044.7	Non-coding novel	3.72184	0.61017	coding
4	PB.12417.8	novel_in_catalog	coding	FALSE	ENSG00000115282.21	novel	Coding novel	2.4911	0.99853	coding
4	PB.12424.8	novel_in_catalog	coding	FALSE	ENSG00000115318.12	novel	Coding novel	5.29412	0.79486	coding
4	PB.13483.10	incomplete-splice_match	coding	FALSE	ENSG00000115687.14	ENST00000234040.9	Coding novel	3.29341	0.99641	coding
4	PB.12853.8	novel_in_catalog	coding	FALSE	ENSG00000115963.14	novel	Coding novel	2.74314	0.84999	coding
4	PB.12389.5	incomplete-splice_match	coding	FALSE	ENSG00000116127.20	ENST00000651057.1	Coding novel	22.2222	0.99945	coding
4	PB.1562.7	incomplete-splice_match	coding	FALSE	ENSG00000116521.11	ENST00000302631.8	Coding novel	3.41727	0.94924	coding
4	PB.1299.4	novel_not_in_catalog	coding	FALSE	ENSG00000116874.12	novel	Coding novel	3.78788	0.99797	coding
4	PB.1093.6	incomplete-splice_match	non_coding	NA	ENSG00000117500.13	ENST00000370282.8	Non-coding novel	2.94985	0.06591	noncoding
4	PB.2013.7	novel_not_in_catalog	coding	FALSE	ENSG00000117595.12	novel	Coding novel	4.7619	0.26535	noncoding
4	PB.410.14	incomplete-splice_match	non_coding	NA	ENSG00000117632.23	ENST00000374291.5	Non-coding novel	1.68213	0.96742	coding
4	PB.4328.6	incomplete-splice_match	non_coding	NA	ENSG00000118058.24	ENST00000534358.8	Non-coding novel	13.2743	0.17553	noncoding
4	PB.1671.3	novel_in_catalog	coding	FALSE	ENSG00000118217.7	novel	Coding novel	5.12821	0.99943	coding
4	PB.7898.22	incomplete-splice_match	coding	FALSE	ENSG00000118900.15	ENST00000396658.8	Coding novel	7.24638	0.65852	coding
4	PB.11947.4	incomplete-splice_match	coding	FALSE	ENSG00000118960.13	ENST00000304031.8	Coding novel	3.38983	0.3343	noncoding
4	PB.16448.9	incomplete-splice_match	non_coding	NA	ENSG00000119231.11	ENST00000323460.10	Non-coding novel	11.9048	0.08403	noncoding
4	PB.6676.7	novel_in_catalog	coding	FALSE	ENSG00000119684.16	novel	Coding novel	9.375	0.99649	coding
4	PB.12190.13	incomplete-splice_match	coding	FALSE	ENSG00000119888.11	ENST00000263735.9	Coding novel	1.27701	0.99827	coding
4	PB.3190.19	novel_in_catalog	coding	FALSE	ENSG00000119979.18	novel	Coding novel	11.2613	0.99974	coding
4	PB.22299.4	incomplete-splice_match	non_coding	NA	ENSG00000120162.10	ENST00000262244.6	Non-coding novel	7.46269	0.05065	noncoding
4	PB.5834.5	incomplete-splice_match	coding	FALSE	ENSG00000120688.9	ENST00000379487.5	Coding novel	0.877193	0.20896	noncoding
4	PB.5340.5	incomplete-splice_match	coding	FALSE	ENSG00000120820.13	ENST00000548660.5	Coding novel	4.41176	0.88621	coding
4	PB.5687.26	novel_in_catalog	coding	FALSE	ENSG00000121741.17	novel	Coding novel	5.39773	0.99993	coding
4	PB.508.20	incomplete-splice_match	coding	FALSE	ENSG00000121774.18	ENST00000327300.12	Coding novel	1.70368	0.99952	coding
4	PB.12816.6	novel_not_in_catalog	coding	FALSE	ENSG00000121988.18	novel	Coding novel	7.93651	0.84218	coding
4	PB.18597.3	novel_in_catalog	coding	FALSE	ENSG00000122203.15	novel	Coding novel	2.65487	0.98899	coding
4	PB.20019.3	novel_not_in_catalog	non_coding	NA	ENSG00000122687.19	novel	Non-coding novel	8.49257	0.37119	noncoding
4	PB.2822.2	novel_not_in_catalog	coding	FALSE	ENSG00000122861.16	novel	Coding novel	1.48148	0.99995	coding
4	PB.2745.6	incomplete-splice_match	coding	FALSE	ENSG00000122958.15	ENST00000373382.5	Coding novel	1.39721	0.99995	coding
4	PB.4747.4	novel_in_catalog	coding	FALSE	ENSG00000123094.16	novel	Coding novel	14.359	0.99998	coding
4	PB.17813.22	novel_in_catalog	coding	FALSE	ENSG00000123213.23	novel	Coding novel	2.98426	0.99988	coding
4	PB.13328.46	incomplete-splice_match	coding	FALSE	ENSG00000124006.15	ENST00000373873.8	Coding novel	2.23953	0.99959	coding
4	PB.13915.1	novel_not_in_catalog	coding	FALSE	ENSG00000124159.17	novel	Coding novel	15.3846	0.99933	coding
4	PB.24130.11	incomplete-splice_match	non_coding	NA	ENSG00000124333.16	ENST00000286448.12	Non-coding novel	3.33333	0.0926	noncoding
4	PB.19294.10	incomplete-splice_match	coding	FALSE	ENSG00000124574.15	ENST00000244533.7	Coding novel	5.76923	0.99997	coding
4	PB.12669.1	novel_in_catalog	non_coding	NA	ENSG00000125611.16	novel	Non-coding novel	1.48148	0.10201	noncoding
4	PB.9278.5	incomplete-splice_match	non_coding	NA	ENSG00000125691.14	ENST00000245857.9	Non-coding novel	1.80941	0.95415	coding
4	PB.6917.15	novel_in_catalog	coding	FALSE	ENSG00000126215.14	novel	Coding novel	2.04082	0.57282	coding
4	PB.6154.33	novel_not_in_catalog	coding	FALSE	ENSG00000126226.22	novel	Coding novel	3.44828	0.98504	coding
4	PB.6495.15	incomplete-splice_match	coding	FALSE	ENSG00000126790.12	ENST00000247194.9	Coding novel	7.14286	0.9498	coding
4	PB.6510.6	incomplete-splice_match	coding	FALSE	ENSG00000126814.7	ENST00000261249.7	Coding novel	2.12766	0.99914	coding
4	PB.23780.5	novel_not_in_catalog	coding	FALSE	ENSG00000126947.13	novel	Coding novel	2.07469	0.99847	coding
4	PB.10487.32	full-splice_match	non_coding	NA	ENSG00000127540.12	ENST00000591899.8	Non-coding known	1.50301	0.55094	coding
4	PB.21019.5	incomplete-splice_match	coding	FALSE	ENSG00000128607.14	ENST00000335420.10	Coding novel	10	0.9983	coding
4	PB.16027.5	novel_not_in_catalog	non_coding	NA	ENSG00000129055.13	novel	Non-coding novel	1.40845	0.82024	coding
4	PB.8850.10	full-splice_match	non_coding	NA	ENSG00000129235.11	ENST00000574429.1	Non-coding known	2.75527	0.04328	noncoding
4	PB.9862.5	novel_not_in_catalog	coding	FALSE	ENSG00000129667.13	novel	Coding novel	8	0.9989	coding
4	PB.10497.14	incomplete-splice_match	coding	FALSE	ENSG00000129968.17	ENST00000676686.1	Coding novel	0.851789	0.90439	coding
4	PB.19973.5	incomplete-splice_match	coding	FALSE	ENSG00000130024.15	ENST00000339209.9	Coding novel	2.08333	0.99729	coding
4	PB.23308.6	incomplete-splice_match	non_coding	NA	ENSG00000130150.12	ENST00000380492.8	Non-coding novel	4.70588	0.05445	noncoding
4	PB.9746.14	incomplete-splice_match	coding	FALSE	ENSG00000130935.10	ENST00000581375.5	Coding novel	0.735294	0.99994	coding
4	PB.11700.11	novel_in_catalog	coding	FALSE	ENSG00000131037.15	novel	Coding novel	6.22568	0.99814	coding
4	PB.13773.1	novel_in_catalog	coding	FALSE	ENSG00000131061.14	novel	Coding novel	1.94805	0.99966	coding
4	PB.21041.22	incomplete-splice_match	non_coding	NA	ENSG00000131558.15	ENST00000253861.5	Non-coding novel	1.5873	0.40706	noncoding
4	PB.10766.3	novel_not_in_catalog	coding	FALSE	ENSG00000132010.16	novel	Coding novel	8	0.99963	coding
4	PB.8754.22	incomplete-splice_match	coding	FALSE	ENSG00000132383.12	ENST00000254719.10	Coding novel	0.816583	0.99947	coding
4	PB.8751.6	novel_in_catalog	coding	FALSE	ENSG00000132386.11	novel	Coding novel	3.33333	0.99924	coding
4	PB.20392.4	incomplete-splice_match	coding	FALSE	ENSG00000132434.10	ENST00000452107.6	Coding novel	1.52672	0.99852	coding
4	PB.14785.14	incomplete-splice_match	non_coding	NA	ENSG00000133477.17	ENST00000333407.11	Non-coding novel	5.80913	0.01921	noncoding
4	PB.1288.7	novel_in_catalog	coding	FALSE	ENSG00000134253.10	novel	Coding novel	6.30631	0.9995	coding
4	PB.4867.13	novel_in_catalog	non_coding	NA	ENSG00000134291.12	novel	Non-coding novel	2.37389	0.86428	coding
4	PB.23981.8	novel_not_in_catalog	coding	FALSE	ENSG00000134602.16	novel	Coding novel	2.61283	0.99995	coding
4	PB.20853.23	incomplete-splice_match	coding	FALSE	ENSG00000135250.17	ENST00000393651.8	Coding novel	3.86179	0.99977	coding
4	PB.3592.11	incomplete-splice_match	coding	FALSE	ENSG00000135372.10	ENST00000257829.8	Coding novel	1.77515	0.99974	coding
4	PB.4993.3	incomplete-splice_match	coding	FALSE	ENSG00000135447.17	ENST00000547431.5	Coding novel	1.94175	0.48583	noncoding
4	PB.12386.4	novel_in_catalog	coding	FALSE	ENSG00000135617.4	novel	Coding novel	3	0.78048	coding
4	PB.12387.19	incomplete-splice_match	coding	FALSE	ENSG00000135624.17	ENST00000398422.2	Coding novel	0.528592	0.99976	coding
4	PB.5110.2	genic	non_coding	NA	ENSG00000135677.11	novel	Non-coding novel	3.08219	0.0083	noncoding
4	PB.8599.5	novel_in_catalog	coding	FALSE	ENSG00000135698.10	novel	Coding novel	1.22549	0.99705	coding
4	PB.8397.10	novel_not_in_catalog	coding	FALSE	ENSG00000135723.14	novel	Coding novel	3.50195	0.99984	coding
4	PB.2187.7	novel_in_catalog	coding	FALSE	ENSG00000135776.5	novel	Coding novel	2.15827	0.03798	noncoding
4	PB.13344.1	novel_not_in_catalog	coding	FALSE	ENSG00000135900.4	novel	Coding novel	1.64384	0.99941	coding
4	PB.2061.11	novel_not_in_catalog	coding	FALSE	ENSG00000136636.13	novel	Coding novel	1.55211	0.99986	coding
4	PB.2471.4	novel_in_catalog	coding	FALSE	ENSG00000136738.15	novel	Coding novel	3.10345	0.99996	coding
4	PB.22965.2	full-splice_match	non_coding	NA	ENSG00000136854.24	ENST00000476182.3	Non-coding known	2.45902	0.43136	noncoding
4	PB.23038.10	novel_in_catalog	coding	FALSE	ENSG00000136878.14	novel	Coding novel	3.10559	0.99974	coding
4	PB.4033.20	incomplete-splice_match	non_coding	NA	ENSG00000137522.18	ENST00000393713.7	Non-coding novel	3.24074	0.171	noncoding
4	PB.4384.59	incomplete-splice_match	non_coding	NA	ENSG00000137642.13	ENST00000260197.12	Non-coding novel	5.39084	0.0376	noncoding
4	PB.7058.3	incomplete-splice_match	coding	FALSE	ENSG00000137801.11	ENST00000260356.6	Coding novel	4.90196	0.99983	coding
4	PB.7073.3	novel_in_catalog	coding	FALSE	ENSG00000137843.12	novel	Coding novel	4.12371	0.99963	coding
4	PB.2958.2	incomplete-splice_match	coding	FALSE	ENSG00000138190.17	ENST00000260762.10	Coding novel	4.34783	0.99996	coding
4	PB.13098.26	incomplete-splice_match	non_coding	NA	ENSG00000138386.17	ENST00000337386.10	Non-coding novel	7.9096	0.02946	noncoding
4	PB.7484.10	novel_in_catalog	coding	FALSE	ENSG00000138621.12	novel	Coding novel	6.15385	0.75508	coding
4	PB.4795.17	incomplete-splice_match	non_coding	NA	ENSG00000139132.16	ENST00000534526.7	Non-coding novel	8.62069	0.43237	noncoding
4	PB.5730.8	incomplete-splice_match	coding	FALSE	ENSG00000139505.12	ENST00000381801.6	Coding novel	2.29885	0.94803	coding
4	PB.6086.4	incomplete-splice_match	non_coding	NA	ENSG00000139800.9	ENST00000267294.5	Non-coding novel	7.12401	0.88816	coding
4	PB.6934.2	novel_in_catalog	non_coding	NA	ENSG00000140104.14	novel	Non-coding novel	8.69565	0.10399	noncoding
4	PB.7524.2	novel_in_catalog	coding	FALSE	ENSG00000140395.9	novel	Coding novel	1.50376	0.86672	coding
4	PB.7677.3	incomplete-splice_match	coding	FALSE	ENSG00000140450.9	ENST00000268042.7	Coding novel	1.07527	0.99983	coding
4	PB.8639.6	incomplete-splice_match	non_coding	NA	ENSG00000140941.14	ENST00000650688.1	Non-coding novel	1.0687	0.06366	noncoding
4	PB.7862.18	novel_in_catalog	coding	FALSE	ENSG00000140987.21	novel	Coding novel	9.39597	0.9346	coding
4	PB.9935.15	novel_in_catalog	coding	FALSE	ENSG00000141577.14	novel	Coding novel	2.8777	0.13359	noncoding
4	PB.10281.42	novel_in_catalog	coding	FALSE	ENSG00000141644.18	novel	Coding novel	5.22088	0.95325	coding
4	PB.14353.29	incomplete-splice_match	coding	FALSE	ENSG00000141959.17	ENST00000349048.9	Coding novel	0.953206	0.99996	coding
4	PB.11177.5	novel_not_in_catalog	non_coding	NA	ENSG00000142065.14	novel	Non-coding novel	5.08475	0.03498	noncoding
4	PB.10651.10	incomplete-splice_match	coding	FALSE	ENSG00000142449.13	ENST00000651877.1	Coding novel	6.57895	0.99941	coding
4	PB.1042.15	novel_in_catalog	coding	FALSE	ENSG00000142871.18	novel	Coding novel	2.33083	0.99985	coding
4	PB.1658.1	novel_not_in_catalog	coding	FALSE	ENSG00000143256.5	novel	Coding novel	0.78329	0.93103	coding
4	PB.1614.6	incomplete-splice_match	coding	FALSE	ENSG00000143303.12	ENST00000476229.5	Coding novel	13.0435	0.85968	coding
4	PB.1458.13	novel_in_catalog	coding	FALSE	ENSG00000143363.17	novel	Coding novel	7.21311	0.99988	coding
4	PB.1524.57	novel_in_catalog	coding	FALSE	ENSG00000143569.19	novel	Coding novel	5.55773	0.99993	coding
4	PB.1505.11	novel_in_catalog	coding	FALSE	ENSG00000143624.14	novel	Coding novel	2.25564	0.99987	coding
4	PB.11838.15	full-splice_match	non_coding	NA	ENSG00000143727.16	ENST00000453390.5	Non-coding known	7.05202	0.60772	coding
4	PB.2164.12	incomplete-splice_match	non_coding	NA	ENSG00000143761.16	ENST00000497165.5	Non-coding novel	1.14183	0.21527	noncoding
4	PB.12517.2	novel_in_catalog	coding	FALSE	ENSG00000144026.12	novel	Coding novel	6.38298	0.99768	coding
4	PB.13323.3	novel_in_catalog	coding	FALSE	ENSG00000144591.20	novel	Coding novel	2.57732	0.99955	coding
4	PB.15774.14	novel_not_in_catalog	coding	FALSE	ENSG00000144815.17	novel	Coding novel	6.10687	0.99988	coding
4	PB.17883.11	incomplete-splice_match	non_coding	NA	ENSG00000145741.17	ENST00000335895.12	Non-coding novel	1.32979	0.06172	noncoding
4	PB.19548.4	novel_not_in_catalog	coding	FALSE	ENSG00000146267.12	novel	Coding novel	10.7692	0.99434	coding
4	PB.19754.4	novel_not_in_catalog	coding	FALSE	ENSG00000146410.12	novel	Coding novel	3.7037	0.99692	coding
4	PB.23830.7	incomplete-splice_match	coding	FALSE	ENSG00000147224.13	ENST00000372435.10	Coding novel	2.05279	0.98695	coding
4	PB.22302.13	incomplete-splice_match	coding	FALSE	ENSG00000147894.17	ENST00000488117.5	Coding novel	1.50602	0.33125	noncoding
4	PB.23094.5	novel_in_catalog	coding	FALSE	ENSG00000148290.10	novel	Coding novel	2.15054	0.99533	coding
4	PB.3772.29	incomplete-splice_match	coding	FALSE	ENSG00000149016.16	ENST00000476907.6	Coding novel	1.67064	0.99442	coding
4	PB.3624.16	incomplete-splice_match	coding	FALSE	ENSG00000149084.13	ENST00000278353.10	Coding novel	1.12613	0.99227	coding
4	PB.4249.8	incomplete-splice_match	coding	FALSE	ENSG00000149308.17	ENST00000530859.1	Coding novel	6.06061	0.99485	coding
4	PB.13723.10	novel_not_in_catalog	non_coding	NA	ENSG00000149531.15	novel	Non-coding novel	4.38596	0.05206	noncoding
4	PB.3775.4	novel_in_catalog	non_coding	NA	ENSG00000149541.10	novel	Non-coding novel	1.40845	0.78904	coding
4	PB.4407.4	novel_in_catalog	coding	FALSE	ENSG00000149548.15	novel	Coding novel	12.5	0.99986	coding
4	PB.5702.2	incomplete-splice_match	coding	FALSE	ENSG00000150457.9	ENST00000382592.5	Coding novel	4.34783	0.68225	coding
4	PB.4275.3	incomplete-splice_match	coding	FALSE	ENSG00000150764.14	ENST00000440460.7	Coding novel	6.89655	0.99993	coding
4	PB.3148.3	full-splice_match	non_coding	NA	ENSG00000151532.14	ENST00000483122.1	Non-coding known	10.9589	0.18322	noncoding
4	PB.4791.1	incomplete-splice_match	coding	FALSE	ENSG00000151746.15	ENST00000395758.3	Coding novel	5.95238	0.99941	coding
4	PB.12090.1	novel_in_catalog	coding	FALSE	ENSG00000152133.16	novel	Coding novel	3.38983	0.99863	coding
4	PB.12464.32	incomplete-splice_match	coding	FALSE	ENSG00000152284.5	ENST00000282111.4	Coding novel	1.12821	0.99915	coding
4	PB.15180.2	novel_in_catalog	coding	FALSE	ENSG00000152642.11	novel	Coding novel	3.84615	0.99985	coding
4	PB.20416.4	novel_in_catalog	coding	FALSE	ENSG00000152926.16	novel	Coding novel	9.375	0.03248	noncoding
4	PB.19667.16	incomplete-splice_match	non_coding	NA	ENSG00000153989.8	ENST00000368494.4	Non-coding novel	5.96026	0.06048	noncoding
4	PB.995.3	novel_in_catalog	coding	FALSE	ENSG00000154027.19	novel	Coding novel	8	0.99975	coding
4	PB.16248.11	incomplete-splice_match	non_coding	NA	ENSG00000154310.17	ENST00000436636.7	Non-coding novel	5.36913	0.08231	noncoding
4	PB.3018.25	novel_in_catalog	non_coding	NA	ENSG00000155256.18	novel	Non-coding novel	4.74308	0.11213	noncoding
4	PB.1229.38	novel_in_catalog	coding	FALSE	ENSG00000155363.19	novel	Coding novel	1.61002	0.99982	coding
4	PB.5064.1	novel_in_catalog	coding	FALSE	ENSG00000155980.13	novel	Coding novel	5.08475	0.99993	coding
4	PB.13388.7	incomplete-splice_match	non_coding	NA	ENSG00000156966.7	ENST00000287590.6	Non-coding novel	4.65549	0.09584	noncoding
4	PB.20657.18	incomplete-splice_match	non_coding	NA	ENSG00000157259.8	ENST00000287957.5	Non-coding novel	3.87097	0.09001	noncoding
4	PB.89.19	novel_not_in_catalog	coding	FALSE	ENSG00000157911.11	novel	Coding novel	3.59281	0.979	coding
4	PB.13306.5	novel_in_catalog	non_coding	NA	ENSG00000158552.13	novel	Non-coding novel	3	0.25571	noncoding
4	PB.319.13	incomplete-splice_match	non_coding	NA	ENSG00000158828.8	ENST00000321556.5	Non-coding novel	1.28	0.02592	noncoding
4	PB.21400.10	incomplete-splice_match	coding	FALSE	ENSG00000158941.17	ENST00000308511.9	Coding novel	2.39708	0.99996	coding
4	PB.484.29	novel_in_catalog	coding	FALSE	ENSG00000159023.22	novel	Coding novel	6.71141	0.99995	coding
4	PB.12427.19	incomplete-splice_match	non_coding	NA	ENSG00000159399.10	ENST00000290573.7	Non-coding novel	4.40967	0.05511	noncoding
4	PB.11015.3	incomplete-splice_match	coding	FALSE	ENSG00000160229.13	ENST00000594534.5	Coding novel	10	0.71298	coding
4	PB.1595.13	novel_not_in_catalog	coding	FALSE	ENSG00000160785.14	novel	Coding novel	3.59712	0.99977	coding
4	PB.16323.21	novel_not_in_catalog	coding	FALSE	ENSG00000161204.12	novel	Coding novel	0.816327	0.99987	coding
4	PB.4909.4	incomplete-splice_match	coding	FALSE	ENSG00000161800.13	ENST00000551016.5	Coding novel	2.7027	0.90752	coding
4	PB.8860.3	novel_in_catalog	coding	FALSE	ENSG00000161940.11	novel	Coding novel	6.66667	0.99148	coding
4	PB.7747.15	novel_in_catalog	coding	FALSE	ENSG00000161996.19	novel	Coding novel	6.25	0.98483	coding
4	PB.3750.4	novel_in_catalog	coding	FALSE	ENSG00000162144.10	novel	Coding novel	3.125	0.99499	coding
4	PB.1129.16	incomplete-splice_match	coding	FALSE	ENSG00000162688.17	ENST00000637337.1	Coding novel	4.38247	0.99987	coding
4	PB.12205.9	incomplete-splice_match	coding	FALSE	ENSG00000162869.16	ENST00000281394.8	Coding novel	4.7619	0.99981	coding
4	PB.2111.2	incomplete-splice_match	non_coding	NA	ENSG00000162923.17	ENST00000414423.9	Non-coding novel	5.97015	0.94876	coding
4	PB.16800.4	novel_in_catalog	coding	FALSE	ENSG00000163071.11	novel	Coding novel	7.5	0.99945	coding
4	PB.17045.4	novel_in_catalog	coding	FALSE	ENSG00000163104.18	novel	Coding novel	13.4538	0.99988	coding
4	PB.1442.17	incomplete-splice_match	non_coding	NA	ENSG00000163125.16	ENST00000369068.5	Non-coding novel	7.95455	0.0799	noncoding
4	PB.16954.15	novel_in_catalog	coding	FALSE	ENSG00000163322.14	novel	Coding novel	4.39024	0.96109	coding
4	PB.1536.2	novel_not_in_catalog	coding	FALSE	ENSG00000163344.6	novel	Coding novel	0.727273	0.07453	noncoding
4	PB.15866.4	incomplete-splice_match	non_coding	NA	ENSG00000163428.4	ENST00000295628.4	Non-coding novel	6.73077	0.01591	noncoding
4	PB.1588.3	novel_in_catalog	coding	FALSE	ENSG00000163479.14	novel	Coding novel	0.366748	0.60259	coding
4	PB.15163.4	novel_not_in_catalog	coding	FALSE	ENSG00000163513.19	novel	Coding novel	3.57143	0.9998	coding
4	PB.9865.12	full-splice_match	non_coding	NA	ENSG00000163597.16	ENST00000670737.2	Non-coding known	6.05676	0.02471	noncoding
4	PB.16989.8	novel_not_in_catalog	coding	FALSE	ENSG00000163644.15	novel	Coding novel	20	0.9931	coding
4	PB.15309.3	incomplete-splice_match	non_coding	NA	ENSG00000163807.6	ENST00000296121.6	Non-coding novel	5.95238	0.00446	noncoding
4	PB.16517.12	novel_not_in_catalog	non_coding	NA	ENSG00000163945.19	novel	Non-coding novel	9.375	0.85694	coding
4	PB.17168.8	full-splice_match	non_coding	NA	ENSG00000164096.13	ENST00000504110.2	Non-coding known	1.87638	0.75816	coding
4	PB.17159.2	incomplete-splice_match	coding	FALSE	ENSG00000164099.3	ENST00000296498.3	Coding novel	4	0.84087	coding
4	PB.17408.3	incomplete-splice_match	coding	FALSE	ENSG00000164117.14	ENST00000615392.4	Coding novel	5.26316	0.96463	coding
4	PB.17407.9	novel_in_catalog	coding	FALSE	ENSG00000164118.13	novel	Coding novel	5.33333	0.99998	coding
4	PB.18416.14	novel_not_in_catalog	non_coding	NA	ENSG00000164265.9	novel	Non-coding novel	8.36502	0.06484	noncoding
4	PB.18220.3	novel_in_catalog	non_coding	NA	ENSG00000164405.11	novel	Non-coding novel	1.91532	0.5387	coding
4	PB.19419.1	genic	non_coding	NA	ENSG00000164430.17	novel	Non-coding novel	3.27869	0.07444	noncoding
4	PB.18449.1	incomplete-splice_match	coding	FALSE	ENSG00000164591.14	ENST00000517768.6	Coding novel	8.53659	0.93244	coding
4	PB.20695.7	incomplete-splice_match	coding	FALSE	ENSG00000164715.6	ENST00000297293.6	Coding novel	10.6557	0.99909	coding
4	PB.22351.12	novel_not_in_catalog	coding	FALSE	ENSG00000165006.14	novel	Coding novel	3.30579	0.99984	coding
4	PB.23691.4	incomplete-splice_match	non_coding	NA	ENSG00000165288.11	ENST00000373275.5	Non-coding novel	5.15464	0.08648	noncoding
4	PB.4182.4	incomplete-splice_match	non_coding	NA	ENSG00000165323.16	ENST00000525166.6	Non-coding novel	13.3333	0.18376	noncoding
4	PB.6316.4	incomplete-splice_match	non_coding	NA	ENSG00000165389.7	ENST00000298130.5	Non-coding novel	1.42857	0.02239	noncoding
4	PB.2408.14	incomplete-splice_match	coding	FALSE	ENSG00000165629.20	ENST00000356708.12	Coding novel	0.87073	0.99872	coding
4	PB.23131.4	incomplete-splice_match	coding	FALSE	ENSG00000165684.6	ENST00000298532.2	Coding novel	5.51181	0.99924	coding
4	PB.3063.3	novel_in_catalog	coding	FALSE	ENSG00000166169.17	novel	Coding novel	4.34783	0.99582	coding
4	PB.8831.19	novel_in_catalog	coding	FALSE	ENSG00000167840.13	novel	Coding novel	6.07735	0.95849	coding
4	PB.21630.3	full-splice_match	non_coding	NA	ENSG00000167912.7	ENST00000518993.2	Non-coding known	15.3846	0.10433	noncoding
4	PB.21445.14	incomplete-splice_match	coding	FALSE	ENSG00000168077.14	ENST00000301904.4	Coding novel	4.82456	0.99338	coding
4	PB.2247.13	full-splice_match	non_coding	NA	ENSG00000168243.11	ENST00000391854.7	Non-coding known	1.69492	0.19536	noncoding
4	PB.15490.20	novel_not_in_catalog	coding	FALSE	ENSG00000168268.11	novel	Coding novel	1.71053	0.99042	coding
4	PB.500.5	incomplete-splice_match	coding	FALSE	ENSG00000168528.12	ENST00000491976.1	Coding novel	1.68776	0.99932	coding
4	PB.636.2	novel_not_in_catalog	coding	FALSE	ENSG00000168653.11	novel	Coding novel	0.148258	0.97779	coding
4	PB.13906.1	incomplete-splice_match	coding	FALSE	ENSG00000168734.14	ENST00000372894.7	Coding novel	1.18343	0.11819	noncoding
4	PB.12477.1	novel_in_catalog	coding	FALSE	ENSG00000168883.20	novel	Coding novel	0.861244	0.99979	coding
4	PB.7685.2	novel_in_catalog	coding	FALSE	ENSG00000168904.15	novel	Coding novel	6.66667	0.9909	coding
4	PB.6165.25	novel_in_catalog	coding	FALSE	ENSG00000169062.15	novel	Coding novel	8.11189	0.99975	coding
4	PB.3566.14	incomplete-splice_match	coding	FALSE	ENSG00000169519.21	ENST00000407364.8	Coding novel	7.26257	0.99945	coding
4	PB.18198.9	incomplete-splice_match	non_coding	NA	ENSG00000169567.13	ENST00000675372.1	Non-coding novel	1.93424	0.05392	noncoding
4	PB.20784.3	incomplete-splice_match	non_coding	NA	ENSG00000169871.13	ENST00000306085.11	Non-coding novel	11.2903	0.1249	noncoding
4	PB.7012.5	novel_in_catalog	coding	FALSE	ENSG00000169918.10	novel	Coding novel	12.1212	0.99762	coding
4	PB.8869.4	novel_not_in_catalog	coding	FALSE	ENSG00000170296.10	novel	Coding novel	2.25303	0.36482	noncoding
4	PB.6680.2	novel_in_catalog	coding	FALSE	ENSG00000170345.10	novel	Coding novel	2.18579	0.99942	coding
4	PB.22060.4	novel_in_catalog	coding	FALSE	ENSG00000171045.16	novel	Coding novel	6.55738	0.20766	noncoding
4	PB.21638.43	novel_not_in_catalog	coding	FALSE	ENSG00000171316.12	novel	Coding novel	5.61224	0.99959	coding
4	PB.6560.4	incomplete-splice_match	coding	FALSE	ENSG00000171723.16	ENST00000544752.6	Coding novel	1.96078	0.99991	coding
4	PB.21053.2	incomplete-splice_match	coding	FALSE	ENSG00000172331.12	ENST00000344924.8	Coding novel	1.40187	0.99983	coding
4	PB.24089.24	incomplete-splice_match	non_coding	NA	ENSG00000172534.14	ENST00000444191.5	Non-coding novel	7.45052	0.28565	noncoding
4	PB.11844.1	incomplete-splice_match	non_coding	NA	ENSG00000172554.12	ENST00000452177.5	Non-coding novel	5.26316	0.98856	coding
4	PB.21300.30	incomplete-splice_match	non_coding	NA	ENSG00000173273.16	ENST00000310430.11	Non-coding novel	6.54545	0.5736	coding
4	PB.1186.4	incomplete-splice_match	non_coding	NA	ENSG00000174151.15	ENST00000420578.7	Non-coding novel	11.7647	0.34646	noncoding
4	PB.15765.5	incomplete-splice_match	non_coding	NA	ENSG00000174173.7	ENST00000309922.7	Non-coding novel	0.823045	0.00367	noncoding
4	PB.13885.3	incomplete-splice_match	coding	FALSE	ENSG00000174306.22	ENST00000309060.7	Coding novel	13.3333	0.279	noncoding
4	PB.16330.9	incomplete-splice_match	non_coding	NA	ENSG00000175182.15	ENST00000639617.1	Non-coding novel	4.20168	0.01554	noncoding
4	PB.10129.11	full-splice_match	non_coding	NA	ENSG00000175322.12	ENST00000624133.1	Non-coding known	6.06061	0.00915	noncoding
4	PB.9161.8	incomplete-splice_match	coding	FALSE	ENSG00000176208.9	ENST00000578295.5	Coding novel	7.47664	0.99967	coding
4	PB.16307.5	incomplete-splice_match	non_coding	NA	ENSG00000176597.12	ENST00000326505.4	Non-coding novel	5.12821	0.01374	noncoding
4	PB.21760.9	full-splice_match	non_coding	NA	ENSG00000176731.12	ENST00000614462.4	Non-coding known	2.61438	0.42242	noncoding
4	PB.3333.28	incomplete-splice_match	coding	FALSE	ENSG00000177030.19	ENST00000689835.1	Coding novel	1.86916	0.99621	coding
4	PB.8298.3	novel_not_in_catalog	coding	FALSE	ENSG00000177200.18	novel	Coding novel	7.14286	0.41664	noncoding
4	PB.18463.3	full-splice_match	non_coding	NA	ENSG00000177556.12	ENST00000522145.5	Non-coding known	2.10526	0.03868	noncoding
4	PB.3342.13	novel_in_catalog	coding	FALSE	ENSG00000177595.19	novel	Coding novel	4.58015	0.9981	coding
4	PB.2655.3	full-splice_match	non_coding	NA	ENSG00000177613.9	ENST00000331173.6	Non-coding known	4.93274	0.0067	noncoding
4	PB.2196.2	incomplete-splice_match	coding	FALSE	ENSG00000177614.11	ENST00000525115.1	Coding novel	2.57511	0.7717	coding
4	PB.1560.5	novel_in_catalog	coding	FALSE	ENSG00000177628.16	novel	Coding novel	2.58621	0.92923	coding
4	PB.1425.3	novel_in_catalog	non_coding	NA	ENSG00000178096.9	novel	Non-coding novel	4.7619	0.6368	coding
4	PB.10648.4	novel_not_in_catalog	non_coding	NA	ENSG00000178531.6	novel	Non-coding novel	0.917431	0.96692	coding
4	PB.5604.8	incomplete-splice_match	non_coding	NA	ENSG00000179195.16	ENST00000337815.9	Non-coding novel	14.1667	0.08279	noncoding
4	PB.476.10	incomplete-splice_match	coding	FALSE	ENSG00000180098.9	ENST00000373830.4	Coding novel	2.94118	0.99946	coding
4	PB.8720.1	novel_not_in_catalog	coding	FALSE	ENSG00000181031.16	novel	Coding novel	11.1111	0.76438	coding
4	PB.8890.27	incomplete-splice_match	coding	FALSE	ENSG00000181222.19	ENST00000617998.6	Coding novel	2.00133	0.99961	coding
4	PB.9919.11	novel_in_catalog	coding	FALSE	ENSG00000181523.13	novel	Coding novel	3.84615	0.97189	coding
4	PB.14305.2	novel_in_catalog	coding	FALSE	ENSG00000182240.16	novel	Coding novel	3.94737	0.99986	coding
4	PB.9970.5	incomplete-splice_match	coding	FALSE	ENSG00000183684.8	ENST00000505490.3	Coding novel	1.03093	0.22676	noncoding
4	PB.8378.6	full-splice_match	non_coding	NA	ENSG00000183723.13	ENST00000581487.1	Non-coding known	13.9344	0.04561	noncoding
4	PB.14740.3	novel_in_catalog	coding	FALSE	ENSG00000184381.20	novel	Coding novel	5.66038	0.99976	coding
4	PB.5574.3	novel_in_catalog	coding	FALSE	ENSG00000184445.12	novel	Coding novel	2.83019	0.99989	coding
4	PB.7641.5	novel_in_catalog	non_coding	NA	ENSG00000185043.12	novel	Non-coding novel	2.7907	0.29572	noncoding
4	PB.7535.23	incomplete-splice_match	coding	FALSE	ENSG00000185787.15	ENST00000559345.5	Coding novel	0.768095	0.99994	coding
4	PB.1154.5	novel_in_catalog	coding	FALSE	ENSG00000185946.16	novel	Coding novel	12.2449	0.99997	coding
4	PB.9344.5	novel_not_in_catalog	coding	FALSE	ENSG00000187595.17	novel	Coding novel	10.5263	0.89405	coding
4	PB.665.9	novel_not_in_catalog	coding	FALSE	ENSG00000187801.15	novel	Coding novel	9.52381	0.99947	coding
4	PB.20092.2	novel_in_catalog	coding	FALSE	ENSG00000187953.10	novel	Coding novel	8.33333	0.9985	coding
4	PB.3809.6	incomplete-splice_match	coding	FALSE	ENSG00000188070.9	ENST00000433688.2	Coding novel	4.34783	0.1602	noncoding
4	PB.19994.20	novel_not_in_catalog	coding	FALSE	ENSG00000188191.15	novel	Coding novel	3.48675	0.85814	coding
4	PB.380.23	novel_not_in_catalog	coding	FALSE	ENSG00000188529.15	novel	Coding novel	2.72068	0.98259	coding
4	PB.13325.3	incomplete-splice_match	coding	FALSE	ENSG00000188760.11	ENST00000373883.4	Coding novel	2.32558	0.99896	coding
4	PB.23185.24	incomplete-splice_match	coding	FALSE	ENSG00000188986.9	ENST00000343053.6	Coding novel	1.1612	0.99989	coding
4	PB.2630.4	novel_not_in_catalog	coding	FALSE	ENSG00000189014.7	novel	Coding novel	12	0.99986	coding
4	PB.11050.3	novel_in_catalog	coding	FALSE	ENSG00000196172.9	novel	Coding novel	8.64198	0.99978	coding
4	PB.12867.73	novel_not_in_catalog	coding	FALSE	ENSG00000196504.19	novel	Coding novel	3.06423	0.99965	coding
4	PB.18460.6	incomplete-splice_match	coding	FALSE	ENSG00000196743.9	ENST00000357164.4	Coding novel	2.25225	0.23183	noncoding
4	PB.24095.47	incomplete-splice_match	coding	FALSE	ENSG00000196924.19	ENST00000420627.5	Coding novel	4.00464	0.99914	coding
4	PB.13847.4	novel_in_catalog	coding	FALSE	ENSG00000197122.13	novel	Coding novel	7.93651	0.99979	coding
4	PB.17059.22	incomplete-splice_match	coding	FALSE	ENSG00000197894.12	ENST00000626055.2	Coding novel	1.31379	0.88004	coding
4	PB.6159.47	novel_not_in_catalog	coding	FALSE	ENSG00000198176.13	novel	Coding novel	7.4215	0.99986	coding
4	PB.714.1	incomplete-splice_match	non_coding	NA	ENSG00000198198.17	ENST00000562955.2	Non-coding novel	25	0.09656	noncoding
4	PB.6673.1	novel_not_in_catalog	coding	FALSE	ENSG00000198208.12	novel	Coding novel	11.1111	0.94394	coding
4	PB.21136.6	incomplete-splice_match	non_coding	NA	ENSG00000198420.10	ENST00000479870.6	Non-coding novel	10.4603	0.00577	noncoding
4	PB.19450.13	incomplete-splice_match	non_coding	NA	ENSG00000198478.8	ENST00000369838.6	Non-coding novel	3.9604	0.02552	noncoding
4	PB.11639.12	novel_in_catalog	non_coding	NA	ENSG00000198482.14	novel	Non-coding novel	6.66667	0.01971	noncoding
4	PB.20717.2	novel_in_catalog	coding	FALSE	ENSG00000198556.14	novel	Coding novel	13.6364	0.99961	coding
4	PB.23212.44	full-splice_match	non_coding	NA	ENSG00000198727.2	ENST00000361789.2	Non-coding known	0.633704	0.30101	noncoding
4	PB.19192.25	incomplete-splice_match	coding	FALSE	ENSG00000198755.11	ENST00000464112.5	Coding novel	1.44578	0.93292	coding
4	PB.10167.3	incomplete-splice_match	coding	FALSE	ENSG00000198795.11	ENST00000361524.8	Coding novel	3.27869	0.99851	coding
4	PB.23210.2	full-splice_match	non_coding	NA	ENSG00000198804.2	ENST00000361624.2	Non-coding known	3.78672	0.33819	noncoding
4	PB.6176.5	incomplete-splice_match	coding	FALSE	ENSG00000198805.12	ENST00000361505.10	Coding novel	3.33333	0.99828	coding
4	PB.19940.19	novel_not_in_catalog	non_coding	NA	ENSG00000198818.10	novel	Non-coding novel	2.72109	0.36274	noncoding
4	PB.20911.21	incomplete-splice_match	non_coding	NA	ENSG00000198898.15	ENST00000361183.8	Non-coding novel	0.660502	0.0951	noncoding
4	PB.13309.10	novel_in_catalog	coding	FALSE	ENSG00000198925.12	novel	Coding novel	8.71863	0.99973	coding
4	PB.19717.6	novel_not_in_catalog	coding	FALSE	ENSG00000198945.8	novel	Coding novel	8.33333	0.99991	coding
4	PB.920.5	incomplete-splice_match	coding	FALSE	ENSG00000203965.13	ENST00000371088.5	Coding novel	6.89655	0.99173	coding
4	PB.13412.11	novel_in_catalog	coding	FALSE	ENSG00000204120.16	novel	Coding novel	6.89655	0.99993	coding
4	PB.18545.5	novel_not_in_catalog	coding	FALSE	ENSG00000204764.14	novel	Coding novel	13.3333	0.99938	coding
4	PB.18812.8	incomplete-splice_match	non_coding	NA	ENSG00000205269.6	ENST00000379426.2	Non-coding novel	5.94059	0.04143	noncoding
4	PB.9017.3	novel_in_catalog	coding	FALSE	ENSG00000205309.14	novel	Coding novel	5.17241	0.70717	coding
4	PB.7454.1	novel_not_in_catalog	coding	FALSE	ENSG00000205363.7	novel	Coding novel	6	0.51222	coding
4	PB.18455.2	novel_in_catalog	non_coding	NA	ENSG00000211445.13	novel	Non-coding novel	1.11359	0.96424	coding
4	PB.19112.5	novel_in_catalog	coding	FALSE	ENSG00000213676.13	novel	Coding novel	2.91262	0.89365	coding
4	PB.11996.5	incomplete-splice_match	non_coding	NA	ENSG00000213699.9	ENST00000429494.5	Non-coding novel	18.1818	0.09265	noncoding
4	PB.21451.24	novel_in_catalog	coding	FALSE	ENSG00000214050.8	novel	Coding novel	8	0.95818	coding
4	PB.3142.2	full-splice_match	non_coding	NA	ENSG00000214413.9	ENST00000605265.1	Non-coding known	5.40541	0.07672	noncoding
4	PB.8923.3	incomplete-splice_match	non_coding	NA	ENSG00000220205.9	ENST00000404970.3	Non-coding novel	5.55556	0.44923	noncoding
4	PB.10965.9	novel_not_in_catalog	coding	FALSE	ENSG00000223802.9	novel	Coding novel	1.06952	0.99261	coding
4	PB.22881.5	full-splice_match	non_coding	NA	ENSG00000226752.10	ENST00000640391.2	Non-coding known	12.5	0.02525	noncoding
4	PB.5926.2	novel_in_catalog	coding	FALSE	ENSG00000226792.8	novel	Coding novel	7.69231	0.61558	coding
4	PB.1901.5	full-splice_match	non_coding	NA	ENSG00000230623.7	ENST00000634596.2	Non-coding known	4.24528	0.02418	noncoding
4	PB.22559.7	genic	non_coding	NA	ENSG00000233309.1	novel	Non-coding novel	12.5	0.0896	noncoding
4	PB.10653.9	incomplete-splice_match	non_coding	NA	ENSG00000233927.5	ENST00000449223.3	Non-coding novel	1.06054	0.00071	noncoding
4	PB.18665.7	novel_not_in_catalog	coding	FALSE	ENSG00000234284.7	novel	Coding novel	9.52381	0.99876	coding
4	PB.22318.4	full-splice_match	non_coding	NA	ENSG00000235453.12	ENST00000644531.1	Non-coding known	2.38095	0.00048	noncoding
4	PB.19064.13	novel_not_in_catalog	non_coding	NA	ENSG00000237923.1	novel	Non-coding novel	7.89474	0.0395	noncoding
4	PB.18789.3	novel_in_catalog	coding	FALSE	ENSG00000239264.9	novel	Coding novel	1.68196	0.91249	coding
4	PB.19996.17	incomplete-splice_match	coding	FALSE	ENSG00000239857.7	ENST00000407192.5	Coding novel	0.988701	0.99979	coding
4	PB.20305.5	full-splice_match	non_coding	NA	ENSG00000241127.8	ENST00000474392.1	Non-coding known	2.72727	0.98924	coding
4	PB.20709.10	incomplete-splice_match	coding	FALSE	ENSG00000241685.10	ENST00000262942.10	Coding novel	1.28957	0.99881	coding
4	PB.14658.24	novel_in_catalog	coding	FALSE	ENSG00000241878.12	novel	Coding novel	2.75651	0.94265	coding
4	PB.19988.14	novel_in_catalog	non_coding	NA	ENSG00000242474.3	novel	Non-coding novel	10.5882	0.00478	noncoding
4	PB.49.6	novel_in_catalog	coding	FALSE	ENSG00000242485.6	novel	Coding novel	1.86335	0.94528	coding
4	PB.5798.38	novel_in_catalog	non_coding	NA	ENSG00000242715.8	novel	Non-coding novel	6.88406	0.2128	noncoding
4	PB.14949.1	novel_in_catalog	coding	FALSE	ENSG00000254413.8	novel	Coding novel	6.89655	0.99895	coding
4	PB.18337.4	novel_in_catalog	coding	FALSE	ENSG00000255408.4	novel	Coding novel	10.5263	0.99953	coding
4	PB.5163.7	novel_not_in_catalog	coding	FALSE	ENSG00000258053.1	novel	Coding novel	8	0.22317	noncoding
4	PB.8082.10	full-splice_match	non_coding	NA	ENSG00000260566.2	ENST00000563129.2	Non-coding known	9.7561	0.51771	coding
4	PB.7855.4	novel_not_in_catalog	non_coding	NA	ENSG00000263072.9	novel	Non-coding novel	8.69565	0.49391	noncoding
4	PB.1429.1	novel_in_catalog	coding	FALSE	ENSG00000264522.6	novel	Coding novel	8.69565	0.9992	coding
4	PB.1338.17	novel_in_catalog	coding	FALSE	ENSG00000266338.7	novel	Coding novel	6.89655	0.99749	coding
4	PB.20148.2	genic	coding	FALSE	ENSG00000267055.1	novel	Coding novel	13.3333	0.57845	coding
4	PB.9227.6	incomplete-splice_match	coding	FALSE	ENSG00000270885.2	ENST00000603017.2	Coding novel	2.72727	0.99947	coding
4	PB.22445.6	novel_not_in_catalog	non_coding	NA	ENSG00000276291.6	novel	Non-coding novel	11.7647	0.53929	coding
4	PB.9271.4	novel_in_catalog	coding	FALSE	ENSG00000277258.5	novel	Coding novel	13.6842	0.99614	coding
4	PB.14143.2	novel_in_catalog	non_coding	NA	ENSG00000278903.4	novel	Non-coding novel	14.2857	0.09122	noncoding
4	PB.1974.9	novel_in_catalog	non_coding	NA	ENSG00000281406.2	novel	Non-coding novel	16.6667	0.03453	noncoding
4	PB.20694.3	novel_in_catalog	coding	FALSE	ENSG00000284707.2	novel	Coding novel	11.1111	0.77729	coding
4	PB.8182.6	incomplete-splice_match	coding	FALSE	ENSG00000285043.3	ENST00000338110.11	Coding novel	9.7561	0.99994	coding
4	PB.20694.29	novel_in_catalog	coding	FALSE	ENSG00000285725.1	novel	Coding novel	10.5263	0.989	coding
4	PB.6226.32	full-splice_match	non_coding	NA	ENSG00000288931.1	ENST00000691639.1	Non-coding known	1.81818	0.12818	noncoding
4	PB.13237.5	novel_not_in_catalog	non_coding	NA	ENSG00000289113.1	novel	Non-coding novel	13.8889	0.01947	noncoding
4	PB.16847.8	full-splice_match	non_coding	NA	ENSG00000289308.1	ENST00000692606.1	Non-coding known	9.01639	0.16032	noncoding
5	PB.16661.9	incomplete-splice_match	coding	FALSE	ENSG00000002549.13	ENST00000503467.1	Coding novel	0.838926	0.99894	coding
5	PB.6004.10	incomplete-splice_match	coding	FALSE	ENSG00000005810.19	ENST00000683697.1	Coding novel	6.81818	0.99093	coding
5	PB.21117.14	incomplete-splice_match	coding	FALSE	ENSG00000006530.18	ENST00000649286.2	Coding novel	2.32558	0.99936	coding
5	PB.21404.6	incomplete-splice_match	coding	FALSE	ENSG00000008853.18	ENST00000690180.1	Coding novel	4.10959	0.91516	coding
5	PB.19628.6	novel_not_in_catalog	coding	FALSE	ENSG00000009413.16	novel	Coding novel	20	0.5542	coding
5	PB.4571.19	incomplete-splice_match	coding	FALSE	ENSG00000010292.13	ENST00000315579.10	Coding novel	2.01342	0.99997	coding
5	PB.9672.11	incomplete-splice_match	coding	FALSE	ENSG00000011028.14	ENST00000303375.10	Coding novel	3.84615	0.99979	coding
5	PB.16859.8	novel_in_catalog	coding	FALSE	ENSG00000018189.13	novel	Coding novel	7.0922	0.99977	coding
5	PB.6506.10	incomplete-splice_match	coding	FALSE	ENSG00000020426.11	ENST00000557134.1	Coding novel	1.20482	0.25122	noncoding
5	PB.19589.20	incomplete-splice_match	non_coding	NA	ENSG00000025796.14	ENST00000369002.9	Non-coding novel	1.41026	0.81723	coding
5	PB.17521.7	novel_in_catalog	coding	FALSE	ENSG00000028310.18	novel	Coding novel	1.88679	0.88976	coding
5	PB.15851.6	incomplete-splice_match	coding	FALSE	ENSG00000031081.11	ENST00000264245.9	Coding novel	6.66667	0.99981	coding
5	PB.11837.7	novel_in_catalog	coding	FALSE	ENSG00000035115.22	novel	Coding novel	5.6962	0.93731	coding
5	PB.216.11	incomplete-splice_match	coding	FALSE	ENSG00000048707.15	ENST00000646411.1	Coding novel	5.55556	0.99929	coding
5	PB.17780.8	novel_in_catalog	coding	FALSE	ENSG00000049167.16	novel	Coding novel	7.14286	0.98609	coding
5	PB.21210.12	incomplete-splice_match	coding	FALSE	ENSG00000055609.21	ENST00000679560.1	Coding novel	6.97674	0.99529	coding
5	PB.16425.1	incomplete-splice_match	coding	FALSE	ENSG00000061938.21	ENST00000673038.1	Coding novel	5.71429	0.99949	coding
5	PB.718.28	incomplete-splice_match	non_coding	NA	ENSG00000066135.13	ENST00000372396.4	Non-coding novel	3.52505	0.08406	noncoding
5	PB.2372.12	incomplete-splice_match	coding	FALSE	ENSG00000067057.18	ENST00000415005.6	Coding novel	1.12486	0.99975	coding
5	PB.2075.1	incomplete-splice_match	non_coding	NA	ENSG00000067533.6	ENST00000366932.4	Non-coding novel	3.41463	0.04184	noncoding
5	PB.7687.7	novel_not_in_catalog	coding	FALSE	ENSG00000068305.18	novel	Coding novel	5.02092	0.99976	coding
5	PB.16116.12	incomplete-splice_match	coding	FALSE	ENSG00000071794.16	ENST00000465259.5	Coding novel	1.04493	0.96714	coding
5	PB.13320.9	novel_in_catalog	coding	FALSE	ENSG00000072195.15	novel	Coding novel	5.96026	0.89277	coding
5	PB.6436.21	novel_in_catalog	non_coding	NA	ENSG00000073712.15	novel	Non-coding novel	2.21239	0.25881	noncoding
5	PB.19635.11	novel_in_catalog	coding	FALSE	ENSG00000074935.14	novel	Coding novel	5.60748	0.94485	coding
5	PB.20630.16	incomplete-splice_match	coding	FALSE	ENSG00000075142.14	ENST00000265729.7	Coding novel	0.605013	0.94838	coding
5	PB.5304.4	novel_in_catalog	coding	FALSE	ENSG00000075415.15	novel	Coding novel	1.40081	0.34096	noncoding
5	PB.11165.31	incomplete-splice_match	coding	FALSE	ENSG00000075702.19	ENST00000401500.7	Coding novel	2.07852	0.99987	coding
5	PB.5401.12	full-splice_match	non_coding	NA	ENSG00000076513.17	ENST00000553246.1	Non-coding known	1.73913	0.01517	noncoding
5	PB.13419.5	novel_in_catalog	coding	FALSE	ENSG00000077044.11	novel	Coding novel	2.69231	0.99951	coding
5	PB.20918.16	novel_in_catalog	coding	FALSE	ENSG00000077063.11	novel	Coding novel	4.62963	0.99723	coding
5	PB.20758.12	novel_in_catalog	coding	FALSE	ENSG00000077454.17	novel	Coding novel	1.11524	0.72349	coding
5	PB.21531.51	incomplete-splice_match	coding	FALSE	ENSG00000077782.22	ENST00000526570.5	Coding novel	1.9708	0.59685	coding
5	PB.20298.5	novel_in_catalog	coding	FALSE	ENSG00000078053.17	novel	Coding novel	7.14286	0.99779	coding
5	PB.10237.8	novel_not_in_catalog	coding	FALSE	ENSG00000078142.14	novel	Coding novel	1.71429	0.99927	coding
5	PB.15896.7	incomplete-splice_match	coding	FALSE	ENSG00000082684.16	ENST00000451055.6	Coding novel	5.47945	0.98003	coding
5	PB.19508.6	full-splice_match	non_coding	NA	ENSG00000083099.11	ENST00000520318.1	Non-coding known	6.49819	0.06534	noncoding
5	PB.11985.23	genic	non_coding	NA	ENSG00000084733.11	novel	Non-coding novel	1.74279	0.02136	noncoding
5	PB.19571.11	incomplete-splice_match	coding	FALSE	ENSG00000085377.15	ENST00000652536.2	Coding novel	1.64609	0.91491	coding
5	PB.19563.11	novel_in_catalog	coding	FALSE	ENSG00000085382.12	novel	Coding novel	2.85714	0.89389	coding
5	PB.776.9	novel_not_in_catalog	coding	FALSE	ENSG00000085999.13	novel	Coding novel	1.94805	0.9998	coding
5	PB.4115.6	incomplete-splice_match	non_coding	NA	ENSG00000087884.15	ENST00000525034.1	Non-coding novel	3.92157	0.04237	noncoding
5	PB.13606.3	novel_in_catalog	coding	FALSE	ENSG00000089195.15	novel	Coding novel	1.10619	0.99944	coding
5	PB.8236.27	incomplete-splice_match	coding	FALSE	ENSG00000089280.19	ENST00000380244.7	Coding novel	2.62839	0.99952	coding
5	PB.8825.6	incomplete-splice_match	coding	FALSE	ENSG00000091640.8	ENST00000573366.5	Coding novel	1.16732	0.73319	coding
5	PB.7212.11	incomplete-splice_match	coding	FALSE	ENSG00000092439.16	ENST00000646667.1	Coding novel	4.6875	0.98747	coding
5	PB.2946.7	novel_in_catalog	coding	FALSE	ENSG00000095564.15	novel	Coding novel	3.34448	0.99932	coding
5	PB.14535.5	novel_not_in_catalog	coding	FALSE	ENSG00000099977.15	novel	Coding novel	0.701754	0.97712	coding
5	PB.14856.18	incomplete-splice_match	coding	FALSE	ENSG00000100227.19	ENST00000491021.1	Coding novel	1.16822	0.29145	noncoding
5	PB.6371.9	incomplete-splice_match	non_coding	NA	ENSG00000100442.11	ENST00000396062.4	Non-coding novel	1.00503	0.03024	noncoding
5	PB.6430.19	incomplete-splice_match	non_coding	NA	ENSG00000100519.12	ENST00000612399.4	Non-coding novel	1.5855	0.27008	noncoding
5	PB.6490.2	novel_in_catalog	coding	FALSE	ENSG00000100578.18	novel	Coding novel	4.25532	0.99961	coding
5	PB.6503.17	incomplete-splice_match	coding	FALSE	ENSG00000100614.18	ENST00000325642.7	Coding novel	2.75862	0.9998	coding
5	PB.6241.1	novel_in_catalog	coding	FALSE	ENSG00000100889.12	novel	Coding novel	3.125	0.99901	coding
5	PB.13801.5	incomplete-splice_match	non_coding	NA	ENSG00000101000.6	ENST00000216968.5	Non-coding novel	1.68067	0.10962	noncoding
5	PB.14009.7	incomplete-splice_match	non_coding	NA	ENSG00000101115.13	ENST00000217086.9	Non-coding novel	6.09524	0.35501	noncoding
5	PB.13632.11	incomplete-splice_match	coding	FALSE	ENSG00000101384.12	ENST00000423891.6	Coding novel	2.32558	0.49046	noncoding
5	PB.13783.2	incomplete-splice_match	coding	FALSE	ENSG00000101444.13	ENST00000217426.7	Coding novel	1.43091	0.97616	coding
5	PB.24003.6	novel_not_in_catalog	coding	FALSE	ENSG00000101928.13	novel	Coding novel	2.89855	0.84975	coding
5	PB.23492.7	novel_not_in_catalog	coding	FALSE	ENSG00000102100.16	novel	Coding novel	2.53807	0.99814	coding
5	PB.23390.4	novel_in_catalog	coding	FALSE	ENSG00000102230.14	novel	Coding novel	1.04712	0.66518	coding
5	PB.6054.7	novel_in_catalog	coding	FALSE	ENSG00000102595.21	novel	Coding novel	3.90625	0.46474	noncoding
5	PB.8602.11	incomplete-splice_match	coding	FALSE	ENSG00000103150.7	ENST00000262430.6	Coding novel	1.55039	0.86843	coding
5	PB.7754.6	novel_not_in_catalog	coding	FALSE	ENSG00000103260.9	novel	Coding novel	3.06122	0.9972	coding
5	PB.8082.11	incomplete-splice_match	coding	FALSE	ENSG00000103404.15	ENST00000219689.12	Coding novel	4	0.99969	coding
5	PB.8036.10	incomplete-splice_match	coding	FALSE	ENSG00000103544.16	ENST00000513947.8	Coding novel	1.02171	0.99944	coding
5	PB.7547.1	novel_not_in_catalog	coding	FALSE	ENSG00000103876.14	novel	Coding novel	2.22222	0.99983	coding
5	PB.21723.19	incomplete-splice_match	non_coding	NA	ENSG00000104381.14	ENST00000676143.1	Non-coding novel	4.29185	0.13981	noncoding
5	PB.11242.12	incomplete-splice_match	coding	FALSE	ENSG00000104823.9	ENST00000221418.9	Coding novel	0.408998	0.94316	coding
5	PB.11561.19	incomplete-splice_match	coding	FALSE	ENSG00000104973.19	ENST00000538643.5	Coding novel	1.33038	0.99979	coding
5	PB.10697.12	novel_in_catalog	coding	FALSE	ENSG00000105397.14	novel	Coding novel	5.74713	0.99959	coding
5	PB.10735.5	novel_in_catalog	coding	FALSE	ENSG00000105520.11	novel	Coding novel	3.94737	0.99869	coding
5	PB.20833.11	novel_in_catalog	coding	FALSE	ENSG00000105821.15	novel	Coding novel	1.22549	0.98302	coding
5	PB.21084.14	novel_in_catalog	coding	FALSE	ENSG00000105948.13	novel	Coding novel	5.19481	0.99982	coding
5	PB.20030.42	novel_in_catalog	coding	FALSE	ENSG00000106009.16	novel	Coding novel	5.11182	0.99988	coding
5	PB.20343.29	novel_in_catalog	coding	FALSE	ENSG00000106628.12	novel	Coding novel	1.99353	0.89933	coding
5	PB.22162.25	incomplete-splice_match	coding	FALSE	ENSG00000107104.21	ENST00000382293.7	Coding novel	5.47112	0.99961	coding
5	PB.22287.15	incomplete-splice_match	coding	FALSE	ENSG00000107105.15	ENST00000223951.10	Coding novel	4.85437	0.97329	coding
5	PB.2763.7	novel_in_catalog	coding	FALSE	ENSG00000107719.9	novel	Coding novel	2.16963	0.99986	coding
5	PB.8838.4	novel_in_catalog	coding	FALSE	ENSG00000108559.12	novel	Coding novel	0.981997	0.99914	coding
5	PB.9692.10	incomplete-splice_match	coding	FALSE	ENSG00000108604.17	ENST00000323347.14	Coding novel	0.674663	0.99971	coding
5	PB.9704.17	novel_in_catalog	coding	FALSE	ENSG00000108854.16	novel	Coding novel	2.97619	0.99931	coding
5	PB.9589.2	genic	non_coding	NA	ENSG00000108960.9	novel	Non-coding novel	2.03704	0.2783	noncoding
5	PB.9099.5	novel_not_in_catalog	coding	FALSE	ENSG00000109079.10	novel	Coding novel	1.05263	0.99958	coding
5	PB.17375.3	novel_not_in_catalog	coding	FALSE	ENSG00000109472.14	novel	Coding novel	1.41844	0.97757	coding
5	PB.3739.3	novel_not_in_catalog	coding	FALSE	ENSG00000110108.10	novel	Coding novel	0.546448	0.99948	coding
5	PB.3678.31	incomplete-splice_match	coding	FALSE	ENSG00000110514.19	ENST00000402192.6	Coding novel	4.19162	0.99943	coding
5	PB.4764.9	novel_in_catalog	coding	FALSE	ENSG00000110841.14	novel	Coding novel	2.7027	0.99976	coding
5	PB.4531.5	incomplete-splice_match	coding	FALSE	ENSG00000111206.13	ENST00000361953.7	Coding novel	2.99145	0.99322	coding
5	PB.5525.4	incomplete-splice_match	coding	FALSE	ENSG00000111786.9	ENST00000229390.8	Coding novel	0.886918	0.97968	coding
5	PB.19501.7	incomplete-splice_match	non_coding	NA	ENSG00000111880.16	ENST00000369485.9	Non-coding novel	3.68272	0.05078	noncoding
5	PB.19586.7	incomplete-splice_match	non_coding	NA	ENSG00000112320.12	ENST00000317357.10	Non-coding novel	15.3846	0.03184	noncoding
5	PB.19253.11	genic	non_coding	NA	ENSG00000112559.15	novel	Non-coding novel	2	0.02782	noncoding
5	PB.19985.10	incomplete-splice_match	coding	FALSE	ENSG00000112592.15	ENST00000421512.5	Coding novel	1.0582	0.99839	coding
5	PB.18329.26	novel_in_catalog	coding	FALSE	ENSG00000113108.20	novel	Coding novel	7.54717	0.8575	coding
5	PB.18690.4	novel_not_in_catalog	coding	FALSE	ENSG00000113269.14	novel	Coding novel	0.46225	0.52712	coding
5	PB.16056.6	novel_in_catalog	coding	FALSE	ENSG00000114098.18	novel	Coding novel	5.21542	0.99981	coding
5	PB.16171.3	incomplete-splice_match	non_coding	NA	ENSG00000114850.7	ENST00000265044.7	Non-coding novel	2.9383	0.35986	noncoding
5	PB.12398.4	novel_in_catalog	coding	FALSE	ENSG00000114956.20	novel	Coding novel	7.31707	0.33838	noncoding
5	PB.12219.2	novel_in_catalog	coding	FALSE	ENSG00000115239.24	novel	Coding novel	0.947867	0.97997	coding
5	PB.12415.11	novel_not_in_catalog	coding	FALSE	ENSG00000115275.15	novel	Coding novel	2.5974	0.99958	coding
5	PB.12914.7	novel_in_catalog	coding	FALSE	ENSG00000115290.10	novel	Coding novel	2.5641	0.99233	coding
5	PB.12424.14	novel_in_catalog	coding	FALSE	ENSG00000115318.12	novel	Coding novel	1.76471	0.7003	coding
5	PB.12570.10	novel_in_catalog	coding	FALSE	ENSG00000115446.12	novel	Coding novel	2.38908	0.99948	coding
5	PB.13274.9	novel_in_catalog	coding	FALSE	ENSG00000115457.10	novel	Coding novel	0.257241	0.99915	coding
5	PB.1383.25	incomplete-splice_match	coding	FALSE	ENSG00000116128.12	ENST00000684121.1	Coding novel	9.699	0.99911	coding
5	PB.1562.2	novel_in_catalog	coding	FALSE	ENSG00000116521.11	novel	Coding novel	1.61871	0.99131	coding
5	PB.1858.5	novel_in_catalog	coding	FALSE	ENSG00000116668.13	novel	Coding novel	6.81818	0.99987	coding
5	PB.956.3	novel_in_catalog	coding	FALSE	ENSG00000116717.13	novel	Coding novel	3.47826	0.99529	coding
5	PB.1299.1	novel_not_in_catalog	coding	FALSE	ENSG00000116874.12	novel	Coding novel	3.0303	0.99873	coding
5	PB.410.13	incomplete-splice_match	coding	FALSE	ENSG00000117632.23	ENST00000374291.5	Coding novel	1.56613	0.87542	coding
5	PB.10463.35	incomplete-splice_match	non_coding	NA	ENSG00000118046.17	ENST00000585465.2	Non-coding novel	3.28228	0.77847	coding
5	PB.4328.8	incomplete-splice_match	non_coding	NA	ENSG00000118058.24	ENST00000534358.8	Non-coding novel	11.5044	0.36432	noncoding
5	PB.1671.10	incomplete-splice_match	non_coding	NA	ENSG00000118217.7	ENST00000367942.4	Non-coding novel	3.4188	0.03717	noncoding
5	PB.7898.28	incomplete-splice_match	non_coding	NA	ENSG00000118900.15	ENST00000262376.11	Non-coding novel	4.34783	0.05029	noncoding
5	PB.22727.4	novel_not_in_catalog	coding	FALSE	ENSG00000119514.7	novel	Coding novel	1.75439	0.99994	coding
5	PB.6676.4	incomplete-splice_match	coding	FALSE	ENSG00000119684.16	ENST00000355774.7	Coding novel	6.25	0.96866	coding
5	PB.6683.8	novel_in_catalog	coding	FALSE	ENSG00000119686.10	novel	Coding novel	9.58904	0.99872	coding
5	PB.12190.12	incomplete-splice_match	coding	FALSE	ENSG00000119888.11	ENST00000263735.9	Coding novel	0.785855	0.9997	coding
5	PB.3190.11	novel_in_catalog	coding	FALSE	ENSG00000119979.18	novel	Coding novel	8.10811	0.9997	coding
5	PB.22299.5	incomplete-splice_match	non_coding	NA	ENSG00000120162.10	ENST00000262244.6	Non-coding novel	1.19403	0.07011	noncoding
5	PB.5834.6	incomplete-splice_match	coding	FALSE	ENSG00000120688.9	ENST00000379487.5	Coding novel	0.877193	0.60362	coding
5	PB.5340.3	novel_in_catalog	coding	FALSE	ENSG00000120820.13	novel	Coding novel	2.94118	0.62217	coding
5	PB.5257.13	novel_not_in_catalog	coding	FALSE	ENSG00000120833.14	novel	Coding novel	4.62046	0.99763	coding
5	PB.9597.9	incomplete-splice_match	coding	FALSE	ENSG00000121064.13	ENST00000262288.8	Coding novel	1.37931	0.99472	coding
5	PB.5687.105	incomplete-splice_match	non_coding	NA	ENSG00000121741.17	ENST00000382874.6	Non-coding novel	3.97727	0.83971	coding
5	PB.508.23	incomplete-splice_match	non_coding	NA	ENSG00000121774.18	ENST00000307714.12	Non-coding novel	1.09522	0.06406	noncoding
5	PB.12816.14	novel_not_in_catalog	coding	FALSE	ENSG00000121988.18	novel	Coding novel	4.7619	0.99178	coding
5	PB.16469.20	incomplete-splice_match	non_coding	NA	ENSG00000122068.13	ENST00000241502.9	Non-coding novel	1.83486	0.33126	noncoding
5	PB.18597.23	incomplete-splice_match	non_coding	NA	ENSG00000122203.15	ENST00000393728.6	Non-coding novel	2.45821	0.0391	noncoding
5	PB.2822.3	novel_in_catalog	coding	FALSE	ENSG00000122861.16	novel	Coding novel	1.48148	0.99891	coding
5	PB.2745.21	novel_in_catalog	non_coding	NA	ENSG00000122958.15	novel	Non-coding novel	1.29741	0.10556	noncoding
5	PB.4747.8	incomplete-splice_match	non_coding	NA	ENSG00000123094.16	ENST00000689635.1	Non-coding novel	8.20513	0.42249	noncoding
5	PB.17813.47	incomplete-splice_match	non_coding	NA	ENSG00000123213.23	ENST00000380985.10	Non-coding novel	1.68204	0.05855	noncoding
5	PB.19294.12	incomplete-splice_match	coding	FALSE	ENSG00000124574.15	ENST00000463024.1	Coding novel	5.76923	0.99985	coding
5	PB.12669.2	full-splice_match	non_coding	NA	ENSG00000125611.16	ENST00000454841.5	Non-coding known	1.48148	0.89769	coding
5	PB.6917.16	novel_in_catalog	coding	FALSE	ENSG00000126215.14	novel	Coding novel	2.04082	0.56932	coding
5	PB.6154.2	novel_not_in_catalog	coding	FALSE	ENSG00000126226.22	novel	Coding novel	1.78359	0.85425	coding
5	PB.6510.8	incomplete-splice_match	coding	FALSE	ENSG00000126814.7	ENST00000261249.7	Coding novel	2.12766	0.99929	coding
5	PB.23780.4	novel_not_in_catalog	coding	FALSE	ENSG00000126947.13	novel	Coding novel	1.65975	0.99996	coding
5	PB.22637.4	novel_in_catalog	coding	FALSE	ENSG00000127080.10	novel	Coding novel	1.88679	0.9971	coding
5	PB.21019.6	incomplete-splice_match	coding	FALSE	ENSG00000128607.14	ENST00000335420.10	Coding novel	10	0.43722	noncoding
5	PB.16027.1	full-splice_match	non_coding	NA	ENSG00000129055.13	ENST00000510994.5	Non-coding known	1.05634	0.80656	coding
5	PB.10704.3	incomplete-splice_match	coding	FALSE	ENSG00000129347.21	ENST00000537363.5	Coding novel	2.4024	0.66844	coding
5	PB.9862.14	novel_in_catalog	coding	FALSE	ENSG00000129667.13	novel	Coding novel	3.2	0.81088	coding
5	PB.10497.11	incomplete-splice_match	non_coding	NA	ENSG00000129968.17	ENST00000592757.1	Non-coding novel	0.681431	0.77849	coding
5	PB.19973.9	incomplete-splice_match	non_coding	NA	ENSG00000130024.15	ENST00000480008.1	Non-coding novel	2.08333	0.04584	noncoding
5	PB.7852.3	novel_in_catalog	coding	FALSE	ENSG00000130182.8	novel	Coding novel	4.86862	0.9943	coding
5	PB.9746.9	incomplete-splice_match	coding	FALSE	ENSG00000130935.10	ENST00000253247.9	Coding novel	0.735294	0.99989	coding
5	PB.11700.18	novel_in_catalog	coding	FALSE	ENSG00000131037.15	novel	Coding novel	6.22568	0.999	coding
5	PB.13773.2	novel_not_in_catalog	coding	FALSE	ENSG00000131061.14	novel	Coding novel	1.94805	0.99964	coding
5	PB.21041.20	incomplete-splice_match	coding	FALSE	ENSG00000131558.15	ENST00000253861.5	Coding novel	1.26984	0.99863	coding
5	PB.8754.27	incomplete-splice_match	non_coding	NA	ENSG00000132383.12	ENST00000254719.10	Non-coding novel	0.816583	0.08899	noncoding
5	PB.8751.7	incomplete-splice_match	coding	FALSE	ENSG00000132386.11	ENST00000254722.9	Coding novel	2.66667	0.99645	coding
5	PB.20392.5	incomplete-splice_match	non_coding	NA	ENSG00000132434.10	ENST00000254770.3	Non-coding novel	1.52672	0.01335	noncoding
5	PB.1584.6	incomplete-splice_match	coding	FALSE	ENSG00000132718.9	ENST00000368324.5	Coding novel	5.88235	0.99784	coding
5	PB.899.1	incomplete-splice_match	coding	FALSE	ENSG00000132849.22	ENST00000635214.1	Coding novel	4.44444	0.9998	coding
5	PB.3868.15	incomplete-splice_match	coding	FALSE	ENSG00000133884.10	ENST00000528416.6	Coding novel	0.611888	0.53464	coding
5	PB.21450.14	incomplete-splice_match	non_coding	NA	ENSG00000134014.17	ENST00000521015.5	Non-coding novel	2.85714	0.1095	noncoding
5	PB.14996.28	novel_in_catalog	coding	FALSE	ENSG00000134077.16	novel	Coding novel	4.05983	0.99997	coding
5	PB.1288.3	novel_in_catalog	coding	FALSE	ENSG00000134253.10	novel	Coding novel	5.40541	0.9997	coding
5	PB.11911.10	incomplete-splice_match	coding	FALSE	ENSG00000134324.12	ENST00000404113.6	Coding novel	3.1746	0.99912	coding
5	PB.23981.16	incomplete-splice_match	coding	FALSE	ENSG00000134602.16	ENST00000394335.6	Coding novel	2.13777	0.99995	coding
5	PB.20853.14	novel_in_catalog	non_coding	NA	ENSG00000135250.17	novel	Non-coding novel	2.23577	0.10816	noncoding
5	PB.3592.12	incomplete-splice_match	coding	FALSE	ENSG00000135372.10	ENST00000257829.8	Coding novel	1.62722	0.99969	coding
5	PB.12387.14	incomplete-splice_match	coding	FALSE	ENSG00000135624.17	ENST00000258091.10	Coding novel	0.504565	0.99933	coding
5	PB.5110.8	incomplete-splice_match	coding	FALSE	ENSG00000135677.11	ENST00000541781.5	Coding novel	2.39726	0.56228	coding
5	PB.8397.4	incomplete-splice_match	coding	FALSE	ENSG00000135723.14	ENST00000567752.5	Coding novel	3.11284	0.99653	coding
5	PB.13344.6	incomplete-splice_match	non_coding	NA	ENSG00000135900.4	ENST00000258383.4	Non-coding novel	1.09589	0.08344	noncoding
5	PB.13375.3	novel_in_catalog	coding	FALSE	ENSG00000135932.12	novel	Coding novel	1.02941	0.99997	coding
5	PB.6015.4	novel_not_in_catalog	coding	FALSE	ENSG00000136158.12	novel	Coding novel	1.38504	0.99672	coding
5	PB.20087.12	novel_in_catalog	coding	FALSE	ENSG00000136247.15	novel	Coding novel	3.48259	0.99969	coding
5	PB.2061.20	incomplete-splice_match	coding	FALSE	ENSG00000136636.13	ENST00000259154.9	Coding novel	1.10865	0.99993	coding
5	PB.2471.17	incomplete-splice_match	non_coding	NA	ENSG00000136738.15	ENST00000377524.8	Non-coding novel	2.06897	0.25057	noncoding
5	PB.22711.5	novel_not_in_catalog	coding	FALSE	ENSG00000136842.14	novel	Coding novel	14.2857	0.35791	noncoding
5	PB.22965.12	incomplete-splice_match	coding	FALSE	ENSG00000136854.24	ENST00000626416.2	Coding novel	2.04918	0.99972	coding
5	PB.23038.5	novel_in_catalog	coding	FALSE	ENSG00000136878.14	novel	Coding novel	2.48447	0.99818	coding
5	PB.4033.13	novel_in_catalog	coding	FALSE	ENSG00000137522.18	novel	Coding novel	2.77778	0.97737	coding
5	PB.4384.53	incomplete-splice_match	coding	FALSE	ENSG00000137642.13	ENST00000527934.1	Coding novel	4.58221	0.997	coding
5	PB.7058.9	incomplete-splice_match	coding	FALSE	ENSG00000137801.11	ENST00000260356.6	Coding novel	4.90196	0.99975	coding
5	PB.7112.32	incomplete-splice_match	non_coding	NA	ENSG00000137815.15	ENST00000389629.9	Non-coding novel	2.01932	0.2788	noncoding
5	PB.7073.4	novel_in_catalog	coding	FALSE	ENSG00000137843.12	novel	Coding novel	3.09278	0.99978	coding
5	PB.12007.1	novel_in_catalog	coding	FALSE	ENSG00000138030.13	novel	Coding novel	2.40964	0.9993	coding
5	PB.3214.7	novel_in_catalog	coding	FALSE	ENSG00000138162.19	novel	Coding novel	4.84848	0.99968	coding
5	PB.2958.4	novel_in_catalog	coding	FALSE	ENSG00000138190.17	novel	Coding novel	4.34783	0.9998	coding
5	PB.13098.6	novel_in_catalog	coding	FALSE	ENSG00000138386.17	novel	Coding novel	5.08475	0.99985	coding
5	PB.15822.1	novel_in_catalog	coding	FALSE	ENSG00000138459.9	novel	Coding novel	1.07817	0.9995	coding
5	PB.7374.21	novel_in_catalog	coding	FALSE	ENSG00000138614.16	novel	Coding novel	3.71517	0.9825	coding
5	PB.16907.26	incomplete-splice_match	non_coding	NA	ENSG00000138771.16	ENST00000296043.7	Non-coding novel	7.24138	0.08066	noncoding
5	PB.4795.20	incomplete-splice_match	non_coding	NA	ENSG00000139132.16	ENST00000534526.7	Non-coding novel	8.62069	0.00696	noncoding
5	PB.5730.2	incomplete-splice_match	coding	FALSE	ENSG00000139505.12	ENST00000381801.6	Coding novel	1.72414	0.92325	coding
5	PB.4974.9	novel_in_catalog	coding	FALSE	ENSG00000139546.11	novel	Coding novel	4	0.9994	coding
5	PB.6377.6	novel_not_in_catalog	coding	FALSE	ENSG00000139915.21	novel	Coding novel	18.1818	0.20475	noncoding
5	PB.6934.5	novel_not_in_catalog	coding	FALSE	ENSG00000140104.14	novel	Coding novel	8.69565	0.92203	coding
5	PB.7524.1	novel_not_in_catalog	coding	FALSE	ENSG00000140395.9	novel	Coding novel	0.75188	0.81867	coding
5	PB.7677.4	incomplete-splice_match	coding	FALSE	ENSG00000140450.9	ENST00000268042.7	Coding novel	1.07527	0.99484	coding
5	PB.7913.11	incomplete-splice_match	coding	FALSE	ENSG00000140650.13	ENST00000268261.9	Coding novel	0.888099	0.99835	coding
5	PB.8639.2	novel_in_catalog	coding	FALSE	ENSG00000140941.14	novel	Coding novel	0.458015	0.85124	coding
5	PB.7862.3	novel_in_catalog	coding	FALSE	ENSG00000140987.21	novel	Coding novel	5.36913	0.9183	coding
5	PB.10281.9	novel_in_catalog	coding	FALSE	ENSG00000141644.18	novel	Coding novel	5.22088	0.94523	coding
5	PB.14353.15	novel_in_catalog	coding	FALSE	ENSG00000141959.17	novel	Coding novel	0.909879	0.99995	coding
5	PB.11177.2	incomplete-splice_match	non_coding	NA	ENSG00000142065.14	ENST00000270001.12	Non-coding novel	3.38983	0.01311	noncoding
5	PB.13477.4	novel_not_in_catalog	coding	FALSE	ENSG00000142327.13	novel	Coding novel	8.51064	0.99985	coding
5	PB.10651.9	incomplete-splice_match	coding	FALSE	ENSG00000142449.13	ENST00000651877.1	Coding novel	6.57895	0.99944	coding
5	PB.1458.4	novel_in_catalog	coding	FALSE	ENSG00000143363.17	novel	Coding novel	6.22951	0.99911	coding
5	PB.1524.64	novel_in_catalog	coding	FALSE	ENSG00000143569.19	novel	Coding novel	3.17025	0.99994	coding
5	PB.1505.28	incomplete-splice_match	coding	FALSE	ENSG00000143624.14	ENST00000503133.5	Coding novel	2.25564	0.99991	coding
5	PB.11838.17	full-splice_match	non_coding	NA	ENSG00000143727.16	ENST00000413140.5	Non-coding known	1.6185	0.82801	coding
5	PB.2164.10	incomplete-splice_match	coding	FALSE	ENSG00000143761.16	ENST00000497165.5	Coding novel	0.480769	0.9974	coding
5	PB.13120.11	incomplete-splice_match	coding	FALSE	ENSG00000144395.18	ENST00000448409.5	Coding novel	8.33333	0.99936	coding
5	PB.13323.11	novel_in_catalog	coding	FALSE	ENSG00000144591.20	novel	Coding novel	1.28866	0.99929	coding
5	PB.15774.3	novel_not_in_catalog	coding	FALSE	ENSG00000144815.17	novel	Coding novel	3.81679	0.9999	coding
5	PB.19548.3	novel_in_catalog	coding	FALSE	ENSG00000146267.12	novel	Coding novel	7.69231	0.95202	coding
5	PB.23830.5	incomplete-splice_match	coding	FALSE	ENSG00000147224.13	ENST00000372435.10	Coding novel	0.879765	0.97703	coding
5	PB.22889.5	incomplete-splice_match	coding	FALSE	ENSG00000148175.13	ENST00000286713.7	Coding novel	0.665188	0.05616	noncoding
5	PB.23094.1	novel_in_catalog	coding	FALSE	ENSG00000148290.10	novel	Coding novel	1.6129	0.98926	coding
5	PB.22962.14	incomplete-splice_match	coding	FALSE	ENSG00000148356.15	ENST00000373322.1	Coding novel	1.94805	0.99979	coding
5	PB.3118.2	novel_not_in_catalog	coding	FALSE	ENSG00000148834.13	novel	Coding novel	1.38504	0.99816	coding
5	PB.3423.9	novel_not_in_catalog	coding	FALSE	ENSG00000149054.16	novel	Coding novel	6.25	0.99953	coding
5	PB.4249.13	novel_in_catalog	coding	FALSE	ENSG00000149308.17	novel	Coding novel	4.0404	0.29438	noncoding
5	PB.13723.4	novel_not_in_catalog	coding	FALSE	ENSG00000149531.15	novel	Coding novel	3.50877	0.97746	coding
5	PB.4407.5	novel_in_catalog	coding	FALSE	ENSG00000149548.15	novel	Coding novel	12.5	0.99986	coding
5	PB.5702.8	incomplete-splice_match	non_coding	NA	ENSG00000150457.9	ENST00000382592.5	Non-coding novel	4.34783	0.06019	noncoding
5	PB.4275.10	incomplete-splice_match	non_coding	NA	ENSG00000150764.14	ENST00000440460.7	Non-coding novel	4.5977	0.19939	noncoding
5	PB.4791.12	incomplete-splice_match	coding	FALSE	ENSG00000151746.15	ENST00000395758.3	Coding novel	5.35714	0.99903	coding
5	PB.12974.22	novel_in_catalog	non_coding	NA	ENSG00000152256.14	novel	Non-coding novel	2.5641	0.25498	noncoding
5	PB.12464.41	incomplete-splice_match	coding	FALSE	ENSG00000152284.5	ENST00000282111.4	Coding novel	0.923077	0.93713	coding
5	PB.15180.5	incomplete-splice_match	non_coding	NA	ENSG00000152642.11	ENST00000282541.10	Non-coding novel	3.84615	0.02776	noncoding
5	PB.20416.3	incomplete-splice_match	non_coding	NA	ENSG00000152926.16	ENST00000282869.11	Non-coding novel	6.25	0.0267	noncoding
5	PB.19667.17	incomplete-splice_match	non_coding	NA	ENSG00000153989.8	ENST00000368494.4	Non-coding novel	4.4702	0.04345	noncoding
5	PB.6526.4	incomplete-splice_match	non_coding	NA	ENSG00000154001.14	ENST00000337537.8	Non-coding novel	3.25342	0.02678	noncoding
5	PB.995.5	novel_in_catalog	coding	FALSE	ENSG00000154027.19	novel	Coding novel	8	0.99943	coding
5	PB.3018.14	novel_in_catalog	coding	FALSE	ENSG00000155256.18	novel	Coding novel	3.95257	0.99993	coding
5	PB.5064.10	incomplete-splice_match	coding	FALSE	ENSG00000155980.13	ENST00000676457.1	Coding novel	3.38983	0.97836	coding
5	PB.20657.17	incomplete-splice_match	non_coding	NA	ENSG00000157259.8	ENST00000287957.5	Non-coding novel	2.58065	0.0062	noncoding
5	PB.13306.1	incomplete-splice_match	coding	FALSE	ENSG00000158552.13	ENST00000444522.6	Coding novel	2	0.83272	coding
5	PB.20348.24	incomplete-splice_match	coding	FALSE	ENSG00000158604.15	ENST00000457408.7	Coding novel	1.7316	0.52404	coding
5	PB.1956.4	incomplete-splice_match	non_coding	NA	ENSG00000158615.10	ENST00000367188.5	Non-coding novel	4.12844	0.06492	noncoding
5	PB.319.8	incomplete-splice_match	coding	FALSE	ENSG00000158828.8	ENST00000321556.5	Coding novel	1.12	0.99932	coding
5	PB.21400.20	novel_in_catalog	coding	FALSE	ENSG00000158941.17	novel	Coding novel	1.40698	0.99978	coding
5	PB.484.24	novel_in_catalog	coding	FALSE	ENSG00000159023.22	novel	Coding novel	6.26398	0.99991	coding
5	PB.12427.5	incomplete-splice_match	coding	FALSE	ENSG00000159399.10	ENST00000409174.1	Coding novel	4.12518	0.99985	coding
5	PB.15943.5	incomplete-splice_match	coding	FALSE	ENSG00000159685.11	ENST00000290913.8	Coding novel	0.826446	0.9131	coding
5	PB.11015.4	genic	non_coding	NA	ENSG00000160229.13	novel	Non-coding novel	10	0.45814	noncoding
5	PB.9119.2	incomplete-splice_match	coding	FALSE	ENSG00000160606.11	ENST00000292090.8	Coding novel	1.30719	0.99207	coding
5	PB.1518.14	novel_not_in_catalog	coding	FALSE	ENSG00000160741.17	novel	Coding novel	5.06329	0.98005	coding
5	PB.1595.8	novel_not_in_catalog	coding	FALSE	ENSG00000160785.14	novel	Coding novel	3.59712	0.99982	coding
5	PB.16323.25	incomplete-splice_match	coding	FALSE	ENSG00000161204.12	ENST00000429586.7	Coding novel	0.816327	0.99987	coding
5	PB.4909.10	novel_in_catalog	coding	FALSE	ENSG00000161800.13	novel	Coding novel	2.457	0.97597	coding
5	PB.8860.5	incomplete-splice_match	coding	FALSE	ENSG00000161940.11	ENST00000293805.10	Coding novel	4.44444	0.47853	noncoding
5	PB.3750.6	novel_in_catalog	coding	FALSE	ENSG00000162144.10	novel	Coding novel	3.125	0.99532	coding
5	PB.838.10	full-splice_match	non_coding	NA	ENSG00000162384.14	ENST00000474227.1	Non-coding known	2.24719	0.44181	noncoding
5	PB.1129.28	incomplete-splice_match	coding	FALSE	ENSG00000162688.17	ENST00000637337.1	Coding novel	4.38247	0.99974	coding
5	PB.12205.4	novel_not_in_catalog	coding	FALSE	ENSG00000162869.16	novel	Coding novel	3.1746	0.99967	coding
5	PB.2111.10	incomplete-splice_match	non_coding	NA	ENSG00000162923.17	ENST00000414423.9	Non-coding novel	4.47761	0.06525	noncoding
5	PB.16800.3	incomplete-splice_match	coding	FALSE	ENSG00000163071.11	ENST00000511028.1	Coding novel	5	0.96423	coding
5	PB.17045.16	incomplete-splice_match	coding	FALSE	ENSG00000163104.18	ENST00000359052.8	Coding novel	3.01205	0.99996	coding
5	PB.1442.16	incomplete-splice_match	non_coding	NA	ENSG00000163125.16	ENST00000369068.5	Non-coding novel	6.81818	0.09862	noncoding
5	PB.16954.12	novel_in_catalog	coding	FALSE	ENSG00000163322.14	novel	Coding novel	2.92683	0.98899	coding
5	PB.1536.4	novel_in_catalog	coding	FALSE	ENSG00000163344.6	novel	Coding novel	0.727273	0.54531	coding
5	PB.15866.3	incomplete-splice_match	non_coding	NA	ENSG00000163428.4	ENST00000295628.4	Non-coding novel	3.84615	0.05767	noncoding
5	PB.1552.6	novel_not_in_catalog	coding	FALSE	ENSG00000163462.19	novel	Coding novel	14.2857	0.95965	coding
5	PB.15163.7	incomplete-splice_match	non_coding	NA	ENSG00000163513.19	ENST00000672050.1	Non-coding novel	3.57143	0.09831	noncoding
5	PB.9865.24	incomplete-splice_match	non_coding	NA	ENSG00000163597.16	ENST00000661348.2	Non-coding novel	5.42143	0.03043	noncoding
5	PB.15309.11	novel_not_in_catalog	coding	FALSE	ENSG00000163807.6	novel	Coding novel	2.85714	0.01562	noncoding
5	PB.16517.9	incomplete-splice_match	non_coding	NA	ENSG00000163945.19	ENST00000512728.5	Non-coding novel	9.375	0.07647	noncoding
5	PB.17083.15	novel_not_in_catalog	coding	FALSE	ENSG00000164039.15	novel	Coding novel	4.08163	0.88695	coding
5	PB.17168.2	novel_not_in_catalog	non_coding	NA	ENSG00000164096.13	novel	Non-coding novel	1.43488	0.89238	coding
5	PB.17159.4	incomplete-splice_match	coding	FALSE	ENSG00000164099.3	ENST00000296498.3	Coding novel	4	0.99921	coding
5	PB.17407.17	novel_in_catalog	non_coding	NA	ENSG00000164118.13	novel	Non-coding novel	4.66667	0.01817	noncoding
5	PB.18416.7	novel_not_in_catalog	non_coding	NA	ENSG00000164265.9	novel	Non-coding novel	4.56274	0.75725	coding
5	PB.18220.5	full-splice_match	non_coding	NA	ENSG00000164405.11	ENST00000378665.1	Non-coding known	0.705645	0.96988	coding
5	PB.18449.3	incomplete-splice_match	coding	FALSE	ENSG00000164591.14	ENST00000517768.6	Coding novel	8.53659	0.23197	noncoding
5	PB.20695.6	incomplete-splice_match	coding	FALSE	ENSG00000164715.6	ENST00000297293.6	Coding novel	9.83607	0.99866	coding
5	PB.22351.4	novel_not_in_catalog	coding	FALSE	ENSG00000165006.14	novel	Coding novel	2.89256	0.99985	coding
5	PB.23309.3	novel_not_in_catalog	coding	FALSE	ENSG00000165195.16	novel	Coding novel	3.38983	0.93438	coding
5	PB.6316.1	full-splice_match	non_coding	NA	ENSG00000165389.7	ENST00000298130.5	Non-coding known	0.714286	0.62676	coding
5	PB.23131.15	incomplete-splice_match	coding	FALSE	ENSG00000165684.6	ENST00000298532.2	Coding novel	4.72441	0.9992	coding
5	PB.3063.4	novel_in_catalog	coding	FALSE	ENSG00000166169.17	novel	Coding novel	3.47826	0.98578	coding
5	PB.8831.13	novel_in_catalog	coding	FALSE	ENSG00000167840.13	novel	Coding novel	4.97238	0.98815	coding
5	PB.9807.8	full-splice_match	non_coding	NA	ENSG00000167863.12	ENST00000580649.1	Non-coding known	0.622665	0.66239	coding
5	PB.21630.5	full-splice_match	non_coding	NA	ENSG00000167912.7	ENST00000687981.1	Non-coding known	15.3846	0.09477	noncoding
5	PB.21445.1	novel_not_in_catalog	coding	FALSE	ENSG00000168077.14	novel	Coding novel	4.38596	0.99788	coding
5	PB.16693.10	incomplete-splice_match	coding	FALSE	ENSG00000168228.16	ENST00000302874.9	Coding novel	4.04624	0.99994	coding
5	PB.2247.8	novel_in_catalog	non_coding	NA	ENSG00000168243.11	novel	Non-coding novel	1.50659	0.52948	coding
5	PB.15490.13	novel_in_catalog	coding	FALSE	ENSG00000168268.11	novel	Coding novel	0.789474	0.9945	coding
5	PB.500.1	novel_in_catalog	coding	FALSE	ENSG00000168528.12	novel	Coding novel	0.843882	0.99805	coding
5	PB.21562.19	novel_in_catalog	coding	FALSE	ENSG00000168575.10	novel	Coding novel	3.27103	0.99922	coding
5	PB.636.3	novel_not_in_catalog	coding	FALSE	ENSG00000168653.11	novel	Coding novel	0.148258	0.97541	coding
5	PB.13906.2	full-splice_match	non_coding	NA	ENSG00000168734.14	ENST00000372891.7	Non-coding known	1.18343	0.89961	coding
5	PB.16570.5	novel_in_catalog	coding	FALSE	ENSG00000168826.16	novel	Coding novel	4.08163	0.99973	coding
5	PB.12477.23	incomplete-splice_match	coding	FALSE	ENSG00000168883.20	ENST00000323701.11	Coding novel	0.861244	0.99774	coding
5	PB.18171.10	novel_in_catalog	coding	FALSE	ENSG00000168916.16	novel	Coding novel	6.32911	0.98365	coding
5	PB.7403.16	incomplete-splice_match	non_coding	NA	ENSG00000169018.6	ENST00000306917.5	Non-coding novel	5.42169	0.22652	noncoding
5	PB.18630.6	novel_in_catalog	coding	FALSE	ENSG00000169220.18	novel	Coding novel	3.86266	0.99965	coding
5	PB.3566.15	incomplete-splice_match	coding	FALSE	ENSG00000169519.21	ENST00000407364.8	Coding novel	5.58659	0.99945	coding
5	PB.18198.10	full-splice_match	non_coding	NA	ENSG00000169567.13	ENST00000506908.2	Non-coding known	1.74081	0.17798	noncoding
5	PB.7582.5	novel_not_in_catalog	coding	FALSE	ENSG00000169612.4	novel	Coding novel	1.49701	0.99801	coding
5	PB.7012.2	novel_not_in_catalog	coding	FALSE	ENSG00000169918.10	novel	Coding novel	6.06061	0.99608	coding
5	PB.8869.3	incomplete-splice_match	non_coding	NA	ENSG00000170296.10	ENST00000302386.10	Non-coding novel	1.21317	0.10155	noncoding
5	PB.16981.12	incomplete-splice_match	non_coding	NA	ENSG00000170502.13	ENST00000302174.9	Non-coding novel	1.78571	0.44029	noncoding
5	PB.22060.13	novel_in_catalog	coding	FALSE	ENSG00000171045.16	novel	Coding novel	4.91803	0.99456	coding
5	PB.21638.33	novel_not_in_catalog	coding	FALSE	ENSG00000171316.12	novel	Coding novel	5.10204	0.99963	coding
5	PB.4691.64	genic	non_coding	NA	ENSG00000171681.13	novel	Non-coding novel	4.96644	0.04187	noncoding
5	PB.6560.5	incomplete-splice_match	coding	FALSE	ENSG00000171723.16	ENST00000544752.6	Coding novel	1.96078	0.99995	coding
5	PB.11863.10	incomplete-splice_match	coding	FALSE	ENSG00000171863.15	ENST00000406376.1	Coding novel	0.568372	0.99718	coding
[truncated: 3,336 more rows]
